# Supplementary material for: 3-Nitro-1H-1,2,4-triazole
Source: Acta Crystallogr Sect E Struct Rep Online. 2010 Dec 4;67(Pt 1):o15. doi: 10.1107/S1600536810049287 (PMC3050167; doi:10.1107/S1600536810049287)
Supplement: Supplementary file 2 [file e-67-00o15-Isup2.hkl]

#
# h,k,l, Fc-squared, Fo-squared, sigma(Fo-squared) and status flag
#
data_I
_shelx_title ' h112m in P2(1)/c (100K)'
_shelx_refln_list_code          4
_shelx_F_calc_maximum      178.13
_exptl_crystal_F_000       464.00
_reflns_d_resolution_high  0.6582
 
loop_
 _symmetry_equiv_pos_as_xyz
 'x, y, z'
 '-x, y+1/2, -z+1/2'
 '-x, -y, -z'
 'x, -y-1/2, z-1/2'
 
_cell_length_a     8.7818
_cell_length_b    10.0726
_cell_length_c     9.9703
_cell_angle_alpha  90.000
_cell_angle_beta  107.081
_cell_angle_gamma  90.000
 
_shelx_F_squared_multiplier     1.000
 
loop_
 _refln_index_h
 _refln_index_k
 _refln_index_l
 _refln_F_squared_calc
 _refln_F_squared_meas
 _refln_F_squared_sigma
 _refln_observed_status
   2   0   0     1937.33     1844.14     35.18 o
   3   0   0       20.55       26.43      0.76 o
   4   0   0      934.11      981.63     11.20 o
   5   0   0      757.83      783.05      9.33 o
   6   0   0      242.65      256.84      3.90 o
   7   0   0       94.60       96.11      2.19 o
   8   0   0      327.00      323.60      6.10 o
   9   0   0       43.83       45.32      3.59 o
  10   0   0      343.45      357.02     12.00 o
  11   0   0       19.32       18.87      3.37 o
  12   0   0      129.73      141.59      7.64 o
   2   1   0       45.63       44.44      1.50 o
   3   1   0      690.46      770.69      8.97 o
   4   1   0      574.85      621.46      5.73 o
   5   1   0       79.87       93.66      1.31 o
   6   1   0        0.22        0.49      0.38 o
   7   1   0      696.46      736.47      7.88 o
   8   1   0       39.13       43.38      1.57 o
   9   1   0        6.28        5.60      1.08 o
  11   1   0       91.36       51.18      4.24 o
  12   1   0       28.92       28.26      2.89 o
   0   2   0       16.00       18.74      0.69 o
   1   2   0      339.70      350.10      7.95 o
   2   2   0    20805.77    16645.29   1781.05 o
   3   2   0     1483.18     1630.17     15.79 o
   4   2   0      226.85      244.98      2.65 o
   5   2   0     1280.25     1360.31     10.96 o
   6   2   0       17.21       19.90      1.11 o
   7   2   0      130.52      133.58      2.06 o
   8   2   0      189.87      187.84      3.20 o
   9   2   0       54.03       55.51      1.93 o
  10   2   0      107.75      106.67      4.17 o
  11   2   0       69.37       69.42      3.70 o
  12   2   0        0.24        2.01      1.33 o
   1   3   0      623.09      569.28      5.79 o
   2   3   0     3278.76     3395.78     32.29 o
   3   3   0      485.85      573.18      4.74 o
   4   3   0       65.00       58.39      1.05 o
   5   3   0      290.28      312.31      3.40 o
   6   3   0       14.28       17.75      0.74 o
   7   3   0        0.49        1.50      0.43 o
   8   3   0       77.23       78.91      1.98 o
   9   3   0        2.95        3.76      0.81 o
  10   3   0        0.76        0.78      1.09 o
  11   3   0        2.90       -1.09      2.14 o
  12   3   0        7.73        9.02      3.35 o
   0   4   0     1998.16     1977.08     27.01 o
   1   4   0      584.04      570.76      6.69 o
   2   4   0      140.14      173.74      2.85 o
   3   4   0      157.89      178.57      1.92 o
   4   4   0      304.29      366.98      3.73 o
   5   4   0      695.87      740.34      7.00 o
   6   4   0     1040.93     1078.47     11.44 o
   7   4   0      480.79      503.71      6.26 o
   8   4   0       13.98       13.70      1.23 o
   9   4   0       79.23       80.98      2.54 o
  10   4   0        7.49        7.61      1.11 o
  11   4   0        4.87        4.53      2.02 o
  12   4   0        0.00        0.97      1.29 o
   1   5   0       33.83       27.12      0.73 o
   2   5   0      225.38      246.26      3.88 o
   3   5   0       20.43       27.82      0.73 o
   4   5   0     1295.89     1378.35     10.31 o
   5   5   0      199.76      227.95      2.46 o
   6   5   0        1.56        0.84      0.37 o
   7   5   0      369.75      355.93      5.67 o
   8   5   0        4.29        5.02      0.84 o
   9   5   0       90.64       87.39      2.68 o
  10   5   0        0.93        2.28      0.76 o
  11   5   0       12.42       13.22      2.10 o
  12   5   0      156.42      160.27      5.76 o
   0   6   0     1030.18     1139.18     21.44 o
   1   6   0      339.83      343.72      4.63 o
   2   6   0       14.71       24.51      0.86 o
   3   6   0     1290.62     1335.98     10.94 o
   4   6   0      811.13      803.91      7.00 o
   5   6   0      166.66      162.99      2.71 o
   6   6   0        5.87        6.81      0.72 o
   7   6   0       21.55       21.09      1.34 o
   8   6   0      142.94      151.57      3.47 o
   9   6   0        0.47        2.28      0.73 o
  10   6   0       54.18       56.40      2.46 o
  11   6   0       29.44       28.23      1.91 o
   1   7   0        5.49        4.80      0.53 o
   2   7   0      367.66      393.96      5.37 o
   3   7   0       93.72       90.53      1.69 o
   4   7   0       37.61       50.21      1.42 o
   5   7   0      704.76      688.44      9.28 o
   6   7   0       67.22       56.20      1.90 o
   7   7   0      655.93      671.63      9.55 o
   8   7   0        0.21        0.83      0.74 o
   9   7   0       67.89       66.90      4.86 o
  10   7   0       92.55       84.08      4.04 o
  11   7   0       28.14       25.77      2.20 o
   0   8   0       39.57       47.38      2.31 o
   1   8   0      756.96      752.58     12.08 o
   2   8   0       41.02       55.46      2.13 o
   3   8   0      110.53      100.44      3.03 o
   4   8   0     1249.29     1208.71     14.34 o
   5   8   0      388.50      381.63      7.36 o
   6   8   0      114.14      115.58      2.86 o
   7   8   0       49.91       48.83      2.35 o
   8   8   0       55.24       53.97      2.60 o
   9   8   0        1.72        0.99      0.84 o
  10   8   0      166.73      165.21      5.75 o
   1   9   0      693.57      661.15      9.97 o
   2   9   0       19.41       29.12      1.22 o
   3   9   0      949.04      918.44     11.41 o
   4   9   0      102.45       95.42      3.06 o
   5   9   0      401.74      429.35     11.05 o
   6   9   0        0.56        0.22      0.83 o
   7   9   0       22.98       17.80      2.30 o
   8   9   0       18.99       22.54      2.74 o
   9   9   0      258.41      265.69      8.87 o
  10   9   0        2.99        4.24      1.55 o
   0  10   0        3.87        3.24      1.02 o
   1  10   0       53.90       60.64      2.12 o
   2  10   0       46.30       45.03      1.57 o
   3  10   0      119.22      119.23      3.11 o
   4  10   0       92.01       82.94      4.03 o
   5  10   0       18.27       15.63      2.10 o
   6  10   0       57.61       56.49      3.53 o
   7  10   0       33.78       34.76      2.95 o
   8  10   0       15.06       14.25      2.38 o
   9  10   0        0.33        1.35      1.17 o
   1  11   0       47.60       42.94      1.89 o
   2  11   0       11.48       10.74      1.14 o
   3  11   0        8.44        5.68      1.38 o
   4  11   0       17.30       16.46      2.19 o
   5  11   0      221.26      216.52      7.47 o
   6  11   0       61.39       56.58      3.72 o
   7  11   0       42.72       44.43      3.45 o
   8  11   0        7.96       10.80      2.23 o
   0  12   0       97.13       87.57      4.03 o
   1  12   0       59.63       54.89      2.43 o
   2  12   0       28.64       25.33      1.60 o
   3  12   0        1.38        0.20      0.86 o
   4  12   0        4.79        5.18      1.50 o
   5  12   0       63.93       67.00      4.08 o
   6  12   0       34.64       36.28      3.15 o
   7  12   0        1.48        3.39      1.42 o
   1  13   0       26.90       24.42      1.64 o
   2  13   0       22.26       26.39      2.54 o
   3  13   0       29.10       26.15      2.58 o
   4  13   0        6.59        7.61      1.84 o
   5  13   0       10.70        9.78      2.05 o
   6  13   0      120.33      127.98      6.13 o
   0  14   0        7.79        4.29      1.33 o
   1  14   0       48.77       48.00      2.34 o
   2  14   0      170.02      161.03      6.44 o
   3  14   0       56.31       63.80      4.07 o
   4  14   0       16.86       20.35      2.77 o
   5  14   0      128.80      141.43      6.51 o
   1  15   0        1.01        0.47      1.10 o
   2  15   0      101.39      123.44      5.78 o
 -12   1   1        2.45        1.98      1.45 o
 -11   1   1      747.53      716.41     65.49 o
 -10   1   1       21.70       24.07      2.22 o
  -9   1   1      215.07      218.63      4.24 o
  -8   1   1        0.97        1.12      0.53 o
  -7   1   1       37.47       37.77      1.22 o
  -6   1   1       25.76       29.78      0.74 o
  -5   1   1      144.21      137.22      1.57 o
  -4   1   1      418.04      397.41      3.31 o
  -3   1   1     1949.60     1879.53     17.55 o
  -2   1   1     1632.26     1590.78     29.33 o
   0   1   1       12.35       12.95      0.52 o
   1   1   1     2612.40     2587.57     49.80 o
   2   1   1     5802.23     5464.46    179.35 o
   3   1   1      876.44      879.19      8.67 o
   4   1   1     1141.55     1164.36     10.05 o
   5   1   1      109.30      122.39      2.22 o
   6   1   1       61.50       66.32      1.35 o
   7   1   1       20.36       24.03      1.02 o
   8   1   1      126.56      133.99      3.25 o
   9   1   1        0.00        2.01      1.82 o
  10   1   1       15.86       19.59      2.27 o
  11   1   1       70.93       69.41      3.70 o
  12   1   1       46.51       37.84      3.01 o
 -12   2   1       56.96       56.68      3.55 o
 -11   2   1        0.02        1.07      1.22 o
 -10   2   1       29.76       31.33      1.70 o
  -9   2   1      124.84      127.22      3.11 o
  -8   2   1      327.63      325.93      3.95 o
  -7   2   1      141.06      144.42      2.18 o
  -6   2   1       14.05       13.63      0.63 o
  -5   2   1      354.47      362.81      3.47 o
  -4   2   1      720.52      760.60      6.92 o
  -3   2   1     4096.24     4240.91     35.23 o
  -2   2   1      683.62      656.09      7.07 o
  -1   2   1      885.29      868.15     88.86 o
   0   2   1      327.59      313.35      6.89 o
   1   2   1     1181.95     1239.10     16.24 o
   2   2   1     3802.32     3731.86     61.82 o
   3   2   1      990.29      986.33      9.87 o
   4   2   1      338.75      378.14      4.39 o
   5   2   1      327.30      336.06      3.54 o
   6   2   1      370.16      382.11      4.80 o
   7   2   1        2.41        2.00      0.45 o
   8   2   1       57.79       57.87      1.67 o
   9   2   1      247.23      242.55      4.97 o
  10   2   1        0.06        0.07      0.74 o
  11   2   1        1.15       -1.22      1.22 o
  12   2   1        0.10        0.39      2.49 o
 -12   3   1       38.46       41.63      3.11 o
 -11   3   1        7.39        5.21      2.17 o
 -10   3   1      317.39      310.89      5.70 o
  -9   3   1      292.73      294.66      5.28 o
  -8   3   1      386.78      385.90      6.09 o
  -7   3   1      261.33      288.20      3.50 o
  -6   3   1      118.69      135.28      1.83 o
  -5   3   1     1781.24     1910.92     16.53 o
  -4   3   1      123.44      147.05      1.66 o
  -3   3   1      256.00      257.42      2.62 o
  -2   3   1     4890.27     4846.43     66.77 o
  -1   3   1      986.62     1093.96     12.08 o
   0   3   1       32.52       38.62      0.74 o
   1   3   1      153.24      133.84      2.34 o
   2   3   1       70.58       68.19      2.33 o
   3   3   1       67.60       61.71      1.20 o
   4   3   1        0.01        0.34      0.23 o
   5   3   1       65.76       64.39      1.47 o
   6   3   1       33.60       41.04      1.83 o
   7   3   1       62.05       65.57      1.70 o
   8   3   1      223.20      238.83      3.80 o
   9   3   1      305.18      303.28      8.32 o
  10   3   1       17.83       25.63      5.26 o
  11   3   1        9.69        6.76      1.82 o
  12   3   1       23.49       22.10      3.50 o
 -12   4   1        0.02       -0.75      1.30 o
 -11   4   1       45.80       42.80      2.49 o
 -10   4   1       19.85       21.72      1.58 o
  -9   4   1        3.47        1.86      0.75 o
  -8   4   1       69.98       68.63      2.20 o
  -7   4   1      612.33      609.91      6.97 o
  -6   4   1       10.80       17.41      0.94 o
  -5   4   1      521.23      535.60      4.78 o
  -4   4   1     2051.36     2152.72     16.61 o
  -3   4   1      191.21      206.64      3.16 o
  -2   4   1     1148.55     1177.89     16.56 o
  -1   4   1      169.22      175.01      2.22 o
   0   4   1       14.66       19.37      0.56 o
   1   4   1     2582.76     2572.26     22.01 o
   2   4   1      458.72      485.26      5.07 o
   3   4   1      208.42      234.96      2.81 o
   4   4   1      197.48      212.41      5.05 o
   5   4   1      733.69      753.17      8.25 o
   6   4   1      126.10      118.26      2.26 o
   7   4   1       87.25       85.63      2.73 o
   8   4   1      204.61      203.97      3.50 o
   9   4   1       19.77       18.52      2.44 o
  10   4   1      133.01      129.59      5.00 o
  11   4   1        0.25       -0.76      1.36 o
 -12   5   1      221.32      224.45      6.88 o
 -11   5   1       31.76       33.86      1.97 o
 -10   5   1      125.15      119.55      3.30 o
  -9   5   1       53.44       53.81      2.11 o
  -8   5   1      294.91      297.44      5.19 o
  -7   5   1        0.69        0.36      0.52 o
  -6   5   1      791.94      793.36      8.55 o
  -5   5   1      281.27      274.28      2.69 o
  -4   5   1     1642.24     1715.80     12.68 o
  -3   5   1      281.09      299.52      3.24 o
  -2   5   1      288.06      271.69      4.27 o
  -1   5   1     2339.33     2468.25     23.36 o
   0   5   1     1535.41     1584.60     15.28 o
   1   5   1      351.40      355.79      3.98 o
   2   5   1      531.16      585.16      5.52 o
   3   5   1      490.86      540.31      4.80 o
   4   5   1        0.03       -0.22      0.27 o
   5   5   1      183.22      196.45      3.47 o
   6   5   1       25.45       32.25      1.60 o
   7   5   1      377.08      374.83      5.12 o
   8   5   1       21.73       18.27      1.36 o
   9   5   1       64.49       67.81      2.37 o
  10   5   1       98.44      101.13      5.75 o
  11   5   1       17.61       17.19      2.37 o
 -11   6   1       46.74       43.73      2.57 o
 -10   6   1        0.09        1.16      0.77 o
  -9   6   1        9.78        7.32      1.08 o
  -8   6   1      315.35      322.32      5.55 o
  -7   6   1      158.75      166.86      3.06 o
  -6   6   1      682.00      698.08      6.31 o
  -5   6   1       36.62       34.06      0.88 o
  -4   6   1     1022.29     1032.36      9.56 o
  -3   6   1        2.47        4.87      0.49 o
  -2   6   1      103.17      101.86      1.51 o
  -1   6   1       70.43       79.74      1.46 o
   0   6   1      520.04      569.15      6.15 o
   1   6   1      825.68      840.39      8.59 o
   2   6   1       58.44       76.58      1.25 o
   3   6   1      376.59      383.24      3.67 o
   4   6   1      219.00      222.97      2.87 o
   5   6   1      406.52      413.15      4.71 o
   6   6   1       92.94       99.02      1.93 o
   7   6   1        0.51        0.76      0.95 o
   8   6   1       32.89       31.85      1.64 o
   9   6   1       36.33       39.39      1.89 o
  10   6   1       92.17       92.56      2.95 o
  11   6   1       16.91       13.73      3.15 o
 -11   7   1        0.99        2.72      1.03 o
 -10   7   1       37.53       35.64      2.32 o
  -9   7   1        0.42        0.91      0.80 o
  -8   7   1      185.11      179.21      3.97 o
  -7   7   1      536.29      532.20      8.01 o
  -6   7   1      105.98      108.51      2.71 o
  -5   7   1      176.06      165.98      2.35 o
  -4   7   1      162.00      164.76      2.58 o
  -3   7   1        0.41        2.76      0.48 o
  -2   7   1      464.74      452.92      5.21 o
  -1   7   1       19.38       22.35      0.99 o
   0   7   1      745.00      786.90      9.80 o
   1   7   1      473.11      489.06      5.52 o
   2   7   1       24.49       26.05      0.76 o
   3   7   1      162.44      159.05      2.36 o
   4   7   1       34.90       30.88      0.97 o
   5   7   1      737.63      726.75      8.40 o
   6   7   1      244.79      224.40      4.12 o
   7   7   1       15.50       14.45      1.27 o
   8   7   1       25.57       25.11      1.56 o
   9   7   1       30.37       29.59      2.10 o
  10   7   1       11.24       11.79      1.63 o
  11   7   1        1.43        2.25      2.04 o
 -11   8   1        0.88        0.56      0.81 o
 -10   8   1       35.63       39.40      2.50 o
  -9   8   1        0.42        1.36      0.93 o
  -8   8   1       12.33       12.48      1.54 o
  -7   8   1       88.06       91.98      2.88 o
  -6   8   1       28.94       29.10      1.48 o
  -5   8   1       28.54       26.98      0.96 o
  -4   8   1     1017.66     1019.36     10.84 o
  -3   8   1      191.47      176.26      3.18 o
  -2   8   1      317.89      307.55      4.65 o
  -1   8   1       14.60       14.11      0.86 o
   0   8   1       60.41       57.42      1.80 o
   1   8   1      176.43      175.86      3.55 o
   2   8   1      622.53      632.01      8.17 o
   3   8   1      521.87      538.90      7.08 o
   4   8   1       99.56       98.72      4.07 o
   5   8   1       88.85       96.91      4.17 o
   6   8   1      105.19      106.00      4.56 o
   7   8   1       42.24       42.51      2.23 o
   8   8   1        5.93        6.48      1.23 o
   9   8   1      162.97      175.49      5.06 o
  10   8   1       64.82       63.39      3.08 o
 -10   9   1       84.76       86.19      4.81 o
  -9   9   1       58.62       50.01      3.58 o
  -8   9   1       53.54       49.15      3.42 o
  -7   9   1        0.00        0.73      0.88 o
  -6   9   1      358.88      360.17      7.49 o
  -5   9   1       23.85       24.70      1.62 o
  -4   9   1        3.31        4.84      0.88 o
  -3   9   1        0.03        0.14      0.48 o
  -2   9   1        0.07       -0.10      0.35 o
  -1   9   1        0.12        0.11      0.53 o
   0   9   1        1.68        1.57      0.49 o
   1   9   1       51.65       47.48      1.74 o
   2   9   1      196.13      174.65      5.66 o
   3   9   1       11.22        8.83      1.43 o
   4   9   1        5.20        2.92      1.07 o
   5   9   1        2.20        1.37      0.92 o
   6   9   1       16.66       14.80      2.10 o
   7   9   1       35.64       33.73      2.78 o
   8   9   1       14.08       14.13      2.25 o
   9   9   1       77.65       75.98      4.39 o
  10   9   1        5.31        6.55      1.68 o
  -9  10   1        1.84        2.02      1.29 o
  -8  10   1        8.83       11.38      2.08 o
  -7  10   1       50.42       51.57      3.53 o
  -6  10   1      292.78      298.29      9.04 o
  -5  10   1        8.04       12.72      1.97 o
  -4  10   1        5.92        4.13      0.66 o
  -3  10   1      223.69      202.28      3.77 o
  -2  10   1     1460.63     1413.10     16.89 o
  -1  10   1        1.67        1.57      1.68 o
   0  10   1      208.91      213.33      4.42 o
   1  10   1       14.59       17.66      1.19 o
   2  10   1       64.25       59.90      2.11 o
   3  10   1     1047.38     1038.20     21.87 o
   4  10   1      273.11      278.55      8.33 o
   5  10   1       72.64       70.81      3.88 o
   6  10   1       45.83       47.44      3.31 o
   7  10   1       10.34       10.04      1.98 o
   8  10   1      230.63      230.97      8.23 o
   9  10   1        5.28        3.69      1.47 o
  -9  11   1       52.85       51.49      3.87 o
  -8  11   1       83.05       87.46      4.91 o
  -7  11   1        1.50        0.42      1.00 o
  -6  11   1       55.42       57.69      3.71 o
  -5  11   1       14.35       13.41      2.04 o
  -4  11   1        5.77        4.75      1.39 o
  -3  11   1       51.63       47.70      2.36 o
  -2  11   1       38.60       34.41      1.49 o
  -1  11   1       93.51       78.50      2.57 o
   0  11   1      425.08      419.75      7.35 o
   1  11   1       71.17       65.68      2.32 o
   2  11   1       39.04       48.00      3.05 o
   3  11   1       14.83       18.62      2.31 o
   4  11   1       98.46       85.78      4.35 o
   5  11   1       27.16       28.50      2.65 o
   6  11   1        8.36        5.88      1.57 o
   7  11   1        9.99       10.59      2.07 o
   8  11   1       46.23       48.48      3.73 o
  -8  12   1       38.02       39.66      3.50 o
  -7  12   1       37.50       38.84      3.34 o
  -6  12   1       63.23       64.44      4.09 o
  -5  12   1       38.34       41.51      3.21 o
  -4  12   1      191.92      177.50      6.61 o
  -3  12   1      217.61      225.86      5.04 o
  -2  12   1        9.37       10.25      1.17 o
  -1  12   1       19.80       23.11      1.61 o
   0  12   1       27.38       24.92      1.56 o
   1  12   1      126.27      129.70      5.54 o
   2  12   1        5.11        6.94      1.49 o
   3  12   1        1.46        2.57      1.16 o
   4  12   1       15.73       16.38      2.38 o
   5  12   1        2.28        1.19      1.14 o
   6  12   1        0.17       -0.52      0.87 o
   7  12   1       26.48       31.36      3.09 o
  -6  13   1       20.09       15.60      2.45 o
  -5  13   1       82.02       83.85      4.69 o
  -4  13   1       88.26       98.06      4.92 o
  -3  13   1       39.02       43.60      3.20 o
  -2  13   1      130.24      136.20      3.84 o
  -1  13   1        6.01        5.05      0.94 o
   0  13   1       32.99       32.95      1.86 o
   1  13   1        2.59        3.21      1.26 o
   2  13   1       42.18       43.25      3.19 o
   3  13   1       16.44       19.70      2.63 o
   4  13   1       11.32       11.17      2.11 o
   5  13   1        2.38        2.19      1.33 o
   6  13   1      104.97      123.62      6.06 o
  -5  14   1        4.10        3.47      1.53 o
  -4  14   1      109.61      114.12      5.54 o
  -3  14   1        0.14        0.47      1.02 o
  -2  14   1      131.61      134.77      3.96 o
  -1  14   1        1.25        1.04      0.73 o
   0  14   1       72.61       80.98      3.01 o
   1  14   1       29.40       30.59      2.83 o
   2  14   1        2.92        0.43      1.05 o
   3  14   1        0.02        0.59      0.95 o
   4  14   1       34.68       36.45      3.30 o
  -2  15   1        6.72        5.29      1.68 o
  -1  15   1        8.84        9.74      1.34 o
   0  15   1        0.40        1.05      1.05 o
   1  15   1        0.00        0.10      1.08 o
   2  15   1        0.03        0.41      1.11 o
 -13   0   2       69.74       99.27      6.72 o
 -12   0   2      705.22      713.54     20.31 o
 -11   0   2       18.82       18.42      3.24 o
 -10   0   2      112.82      115.19      3.56 o
  -9   0   2      335.69      335.40      7.03 o
  -8   0   2      332.02      341.24     15.39 o
  -7   0   2       61.50       35.57      2.58 o
  -6   0   2     1320.81     1441.57     19.74 o
  -5   0   2      473.14      515.68      7.77 o
  -4   0   2      687.73      684.56      9.67 o
  -3   0   2     6758.16     6513.58    262.42 o
  -2   0   2      384.10      377.71      9.33 o
  -1   0   2       33.95       34.66      1.02 o
   0   0   2      524.87      493.30      5.87 o
   1   0   2    31731.56    23258.37    448.75 o
   2   0   2    21620.75    18744.32   1144.94 o
   3   0   2     3699.90     3680.02     51.38 o
   4   0   2        4.47        8.56      0.52 o
   5   0   2      399.65      423.39      7.05 o
   6   0   2     1616.87     1702.14     19.31 o
   7   0   2       80.56       83.13      2.77 o
   8   0   2        3.03        2.31      1.26 o
   9   0   2        6.33        8.34      2.21 o
  10   0   2       58.73       52.66      4.29 o
  11   0   2      153.57      150.33      7.69 o
  12   0   2       27.75       22.73      3.80 o
 -13   1   2       43.75       40.00      3.34 o
 -12   1   2       74.14       75.15      3.94 o
 -11   1   2       30.76       35.36      3.24 o
 -10   1   2      113.43      115.58      3.09 o
  -9   1   2      372.56      374.80      5.06 o
  -8   1   2        9.02       11.41      0.98 o
  -7   1   2      242.97      255.16      3.19 o
  -6   1   2      122.02      136.19      1.68 o
  -5   1   2      488.94      521.22      4.33 o
  -4   1   2      146.61      145.07      1.54 o
  -3   1   2       48.04       33.35      0.77 o
  -2   1   2     1294.18     1473.70     13.48 o
  -1   1   2      156.12      148.20      2.14 o
   0   1   2     1529.95     1498.51     25.11 o
   1   1   2      474.23      455.27      8.61 o
   2   1   2       16.86       24.58      0.89 o
   3   1   2       51.31       62.27      0.99 o
   4   1   2      105.52      117.51      1.62 o
   5   1   2      211.96      228.18      2.75 o
   6   1   2       24.30       25.59      0.85 o
   7   1   2        2.29        2.63      0.66 o
   8   1   2       66.13       68.28      2.32 o
   9   1   2      165.07      160.30      3.90 o
  10   1   2        8.39        8.72      1.76 o
  11   1   2        9.30        7.97      1.78 o
  12   1   2       46.16       48.33      3.39 o
 -13   2   2       23.99       24.80      3.84 o
 -12   2   2       20.88       25.90      3.93 o
 -11   2   2       55.39       55.50      2.29 o
 -10   2   2       20.48       18.39      1.51 o
  -9   2   2       14.61       17.21      1.08 o
  -8   2   2       30.11       29.03      1.20 o
  -7   2   2      613.42      640.16      5.91 o
  -6   2   2        0.10        1.10      0.37 o
  -5   2   2        2.19        2.11      0.25 o
  -4   2   2      119.32      118.14      1.33 o
  -3   2   2      869.95      915.20      7.89 o
  -2   2   2     5171.13     4994.52     80.75 o
  -1   2   2    11397.76     9314.21    278.49 o
   0   2   2      660.71      599.51      8.32 o
   1   2   2      135.75      149.10      2.52 o
   2   2   2        6.69        8.79      0.48 o
   3   2   2       45.68       46.75      1.01 o
   4   2   2     2521.64     2576.06     24.86 o
   5   2   2      107.11      111.91      1.97 o
   6   2   2      194.60      198.70      3.03 o
   7   2   2      344.29      357.82      4.79 o
   8   2   2       21.86       20.65      2.60 o
   9   2   2       47.19       40.33      4.59 o
  10   2   2       21.17       22.11      2.03 o
  11   2   2        0.02        0.86      1.94 o
 -12   3   2        1.28        0.55      1.33 o
 -11   3   2        7.57        7.79      1.21 o
 -10   3   2        7.04        5.65      1.19 o
  -9   3   2       41.63       42.74      1.87 o
  -8   3   2       78.16       74.52      1.82 o
  -7   3   2       21.03       23.83      0.93 o
  -6   3   2      366.12      385.08      3.84 o
  -5   3   2      397.21      414.93      3.58 o
  -4   3   2      271.04      291.27      2.80 o
  -3   3   2      470.39      512.45      4.42 o
  -2   3   2      500.40      525.29      5.35 o
  -1   3   2      596.75      555.83      5.66 o
   0   3   2      186.24      238.81      2.80 o
   1   3   2        0.08        0.72      0.32 o
   2   3   2      204.00      221.00      2.74 o
   3   3   2      362.63      407.97      4.66 o
   4   3   2        2.36        5.98      0.50 o
   5   3   2        6.42        6.43      0.58 o
   6   3   2       32.99       31.36      1.15 o
   7   3   2      121.34      123.88      2.43 o
   8   3   2       53.84       55.41      1.70 o
   9   3   2       55.90       55.29      2.28 o
  10   3   2        1.10        2.10      0.86 o
  11   3   2       53.89       55.28      3.42 o
 -12   4   2        7.61       11.71      2.18 o
 -11   4   2        0.14        1.01      0.78 o
 -10   4   2       40.23       40.31      1.97 o
  -9   4   2       44.35       42.92      1.89 o
  -8   4   2       77.40       78.25      1.88 o
  -7   4   2       34.02       33.91      1.08 o
  -6   4   2      180.91      209.19      3.04 o
  -5   4   2      661.98      735.17      5.85 o
  -4   4   2     1372.03     1398.75     10.44 o
  -3   4   2      763.05      786.09      7.27 o
  -2   4   2       51.45       65.47      1.06 o
  -1   4   2     1203.65     1168.17     12.80 o
   0   4   2      285.68      318.97      4.27 o
   1   4   2       11.29       10.62      0.38 o
   2   4   2      150.24      156.49      2.21 o
   3   4   2      533.14      558.40      6.14 o
   4   4   2       35.72       39.08      1.11 o
   5   4   2       10.70       10.77      0.74 o
   6   4   2        2.66        3.35      0.52 o
   7   4   2        4.89        3.81      0.60 o
   8   4   2       20.09       20.11      1.22 o
   9   4   2       30.59       29.44      1.78 o
  10   4   2        2.33        1.76      1.34 o
  11   4   2        8.86        6.23      1.78 o
 -12   5   2       14.25       15.25      1.62 o
 -11   5   2       16.80       16.38      2.01 o
 -10   5   2      191.50      186.70      4.23 o
  -9   5   2      107.94      116.96      3.49 o
  -8   5   2        4.56        3.57      0.79 o
  -7   5   2        0.20        2.53      1.48 o
  -6   5   2      356.65      357.36      3.93 o
  -5   5   2      205.04      235.99      2.62 o
  -4   5   2      473.54      508.06      4.29 o
  -3   5   2     1198.74     1285.53     11.48 o
  -2   5   2      257.40      276.30      3.01 o
  -1   5   2      520.48      520.71      4.59 o
   0   5   2      586.38      597.87      5.12 o
   1   5   2      167.28      179.42      2.08 o
   2   5   2       48.09       56.83      0.90 o
   3   5   2        3.99        5.80      0.45 o
   4   5   2       74.58       75.47      1.42 o
   5   5   2       36.22       41.43      1.51 o
   6   5   2      161.19      155.62      2.76 o
   7   5   2       45.55       43.16      1.48 o
   8   5   2       73.35       73.34      2.04 o
   9   5   2        0.13        0.20      0.63 o
  10   5   2       80.04       72.47      4.54 o
  11   5   2        1.28        0.19      1.28 o
 -12   6   2       27.60       33.61      2.50 o
 -11   6   2       39.66       44.65      2.66 o
 -10   6   2      147.32      146.87      4.53 o
  -9   6   2      118.68      111.99      3.05 o
  -8   6   2       43.84       47.62      1.67 o
  -7   6   2      280.65      286.10      3.71 o
  -6   6   2        4.59        2.94      0.41 o
  -5   6   2      181.56      197.09      2.61 o
  -4   6   2       11.10       10.84      0.69 o
  -3   6   2       21.61       14.44      0.61 o
  -2   6   2       34.93       42.78      0.93 o
  -1   6   2        0.00        0.19      0.19 o
   0   6   2      353.76      335.27      3.24 o
   1   6   2      732.40      791.31      7.32 o
   2   6   2     1037.24     1075.56     10.45 o
   3   6   2       55.51       60.65      1.22 o
   4   6   2      216.61      211.87      3.12 o
   5   6   2       15.43       15.42      1.28 o
   6   6   2        2.05        3.27      0.57 o
   7   6   2        0.13        1.00      1.11 o
   8   6   2        1.75        1.42      0.72 o
   9   6   2       13.53       12.82      1.32 o
  10   6   2       37.75       41.52      2.81 o
  11   6   2       16.43       15.21      3.30 o
 -11   7   2       43.73       45.11      2.70 o
 -10   7   2        0.73        1.06      1.09 o
  -9   7   2       13.36       12.95      1.36 o
  -8   7   2      247.87      238.67      4.77 o
  -7   7   2      541.28      545.79     12.05 o
  -6   7   2      906.54      904.81      8.74 o
  -5   7   2      187.90      170.69      2.44 o
  -4   7   2       41.63       39.36      1.18 o
  -3   7   2      300.75      306.48      3.95 o
  -2   7   2      704.32      706.92      6.86 o
  -1   7   2       43.96       55.64      1.61 o
   0   7   2      121.54      119.38      1.58 o
   1   7   2      950.08      961.11      8.74 o
   2   7   2       32.61       32.45      0.84 o
   3   7   2       48.59       54.78      1.55 o
   4   7   2      280.86      277.99      4.47 o
   5   7   2        3.47        6.23      0.67 o
   6   7   2      408.26      425.30      6.54 o
   7   7   2       10.69       12.58      1.23 o
   8   7   2       30.73       32.43      1.74 o
   9   7   2      145.84      146.21      3.73 o
  10   7   2        0.08        0.70      1.78 o
 -11   8   2       45.19       39.94      2.62 o
 -10   8   2      136.49      124.39      4.28 o
  -9   8   2       74.30       75.80      3.21 o
  -8   8   2      100.46      115.13      3.18 o
  -7   8   2       20.99       21.68      2.78 o
  -6   8   2       47.14       51.71      1.35 o
  -5   8   2       71.23       72.31      1.53 o
  -4   8   2      318.66      300.51      4.09 o
  -3   8   2      526.27      457.76      5.52 o
  -2   8   2     1271.58     1174.34     13.97 o
  -1   8   2       78.73       50.01      1.51 o
   0   8   2       60.46       54.41      1.75 o
   1   8   2        8.65        6.91      2.12 o
   2   8   2      565.22      578.11     15.25 o
   3   8   2       10.77       12.52      1.63 o
   4   8   2       12.70        7.90      1.43 o
   5   8   2      179.63      173.35      5.90 o
   6   8   2      453.84      441.77     11.34 o
   7   8   2      287.41      292.30      8.72 o
   8   8   2       87.19       85.13      4.35 o
   9   8   2        4.50        3.89      1.41 o
  10   8   2        3.52        6.58      1.69 o
 -10   9   2        2.66        2.26      1.11 o
  -9   9   2      430.33      433.77      8.98 o
  -8   9   2      597.01      619.86     11.27 o
  -7   9   2      101.56      106.78      3.12 o
  -6   9   2        1.61        2.66      1.30 o
  -5   9   2       10.55       10.38      0.96 o
  -4   9   2       80.97       76.66      2.12 o
  -3   9   2      298.03      289.74      4.70 o
  -2   9   2      279.18      272.37      4.46 o
  -1   9   2      813.63      789.67     10.07 o
   0   9   2      287.78      260.19      9.93 o
   1   9   2      115.37      104.80      2.75 o
   2   9   2      513.18      494.54     11.69 o
   3   9   2       95.06      102.65      4.29 o
   4   9   2      733.92      712.79     16.08 o
   5   9   2        8.47        7.37      1.56 o
   6   9   2       12.37       13.94      2.11 o
   7   9   2       67.05       64.79      3.83 o
   8   9   2        5.26        6.66      1.70 o
   9   9   2        0.94        0.99      1.11 o
 -10  10   2       38.17       33.88      3.23 o
  -9  10   2        7.42        7.33      1.84 o
  -8  10   2        7.00        5.82      1.66 o
  -7  10   2       46.33       53.09      3.55 o
  -6  10   2        5.18        9.61      1.36 o
  -5  10   2       89.92       95.92      2.53 o
  -4  10   2       26.99       24.02      1.86 o
  -3  10   2       45.75       40.98      1.59 o
  -2  10   2      148.19      134.33      2.95 o
  -1  10   2       12.48       10.37      1.03 o
   0  10   2      342.13      351.43      6.70 o
   1  10   2        0.48        0.53      0.45 o
   2  10   2        3.61        2.98      1.09 o
   3  10   2       16.30       18.34      2.26 o
   4  10   2       39.49       40.32      2.89 o
   5  10   2       38.49       35.79      2.84 o
   6  10   2      201.95      210.73      7.42 o
   7  10   2       20.55       21.56      2.81 o
   8  10   2      146.10      161.16      6.68 o
  -9  11   2        0.00        0.20      1.07 o
  -8  11   2       34.37       30.95      2.98 o
  -7  11   2      117.47      139.12      6.05 o
  -6  11   2      111.07      107.50      5.07 o
  -5  11   2        1.39        1.94      1.07 o
  -4  11   2       18.26       22.42      3.03 o
  -3  11   2       23.12       22.58      1.28 o
  -2  11   2        4.56        4.26      1.49 o
  -1  11   2       66.40       64.11      2.33 o
   0  11   2      520.80      519.15     11.25 o
   1  11   2      349.16      350.99      9.53 o
   2  11   2      107.57      106.87      4.66 o
   3  11   2       35.73       30.48      2.59 o
   4  11   2       17.61       11.41      1.92 o
   5  11   2        1.98        0.68      0.95 o
   6  11   2       96.75       96.48      4.99 o
   7  11   2        1.29        3.66      1.52 o
   8  11   2        0.02       -0.87      0.87 o
  -8  12   2       43.09       39.42      3.41 o
  -7  12   2        0.00        1.49      1.12 o
  -6  12   2        3.17        1.82      1.13 o
  -5  12   2      107.01      117.38      5.31 o
  -4  12   2        2.25        1.51      1.24 o
  -3  12   2        1.71        1.55      0.70 o
  -2  12   2       12.03       11.27      1.24 o
  -1  12   2       17.99       16.37      1.44 o
   0  12   2       31.11       32.68      4.69 o
   1  12   2       15.63       15.94      2.18 o
   2  12   2        0.03        0.15      0.80 o
   3  12   2        8.13        8.64      1.80 o
   4  12   2      114.87      118.41      5.47 o
   5  12   2      130.23      135.34      6.05 o
   6  12   2       61.54       64.01      4.23 o
   7  12   2        4.72        5.64      1.70 o
  -7  13   2       23.07       24.08      3.10 o
  -6  13   2       12.98       14.52      2.36 o
  -5  13   2      118.65      125.87      5.78 o
  -4  13   2      240.76      250.18      8.34 o
  -3  13   2      195.62      199.32      4.87 o
  -2  13   2      351.36      347.14      6.91 o
  -1  13   2       23.84       23.01      1.61 o
   0  13   2       43.22       39.85      2.99 o
   1  13   2       23.44       20.71      2.57 o
   2  13   2       23.11       22.78      2.77 o
   3  13   2       39.91       44.37      3.37 o
   4  13   2       53.07       59.81      4.01 o
   5  13   2       86.36       86.92      4.94 o
  -5  14   2        1.29        2.02      1.23 o
  -4  14   2       83.16       84.27      4.71 o
  -3  14   2       55.45       63.51      3.96 o
  -2  14   2        0.03        0.74      0.70 o
  -1  14   2      276.99      282.65     13.01 o
   0  14   2       17.90       16.92      2.36 o
   1  14   2        8.15        7.95      1.81 o
   2  14   2        2.10        1.10      1.11 o
   3  14   2       31.86       32.63      3.08 o
   4  14   2      141.50      139.29      6.43 o
  -2  15   2       34.67       38.21      2.21 o
  -1  15   2      126.90      137.82      5.97 o
   0  15   2        0.46        2.03      1.30 o
   1  15   2       78.72       87.16      4.89 o
 -13   1   3       27.09       22.79      2.83 o
 -12   1   3       75.65       79.77      3.99 o
 -11   1   3       58.01       63.70      2.44 o
 -10   1   3      759.39      738.40      8.77 o
  -9   1   3       89.87       89.23      2.12 o
  -8   1   3        5.73        6.64      0.73 o
  -7   1   3       50.48       49.62      1.13 o
  -6   1   3      784.63      829.00      7.18 o
  -5   1   3     1445.01     1450.76     11.67 o
  -4   1   3      533.01      517.65      4.53 o
  -3   1   3     1121.20     1157.08      8.43 o
  -2   1   3      404.37      344.34      2.77 o
  -1   1   3       99.46       95.69      1.18 o
   0   1   3       31.22       37.76      0.55 o
   1   1   3     2695.27     2795.08     27.38 o
   2   1   3      146.47      139.47      1.57 o
   3   1   3      355.65      393.18      3.91 o
   4   1   3      508.65      512.41      5.06 o
   5   1   3        5.15        6.10      0.65 o
   6   1   3       61.47       56.49      1.51 o
   7   1   3        0.87        0.92      0.55 o
   8   1   3        0.63       -0.18      0.53 o
   9   1   3       14.92       14.39      1.45 o
  10   1   3       50.21       44.86      2.97 o
  11   1   3        6.54        4.78      1.57 o
 -13   2   3       26.21       27.74      4.62 o
 -12   2   3        0.25       -1.18      1.38 o
 -11   2   3      112.83      113.26      3.25 o
 -10   2   3       28.42       30.80      1.40 o
  -9   2   3       41.17       46.09      1.57 o
  -8   2   3       54.07       57.07      2.13 o
  -7   2   3        5.81        6.83      0.60 o
  -6   2   3      562.03      592.01      5.02 o
  -5   2   3       43.87       43.97      0.91 o
  -4   2   3      105.34      127.70      1.42 o
  -3   2   3     3032.47     3099.92     25.85 o
  -2   2   3       44.43       53.35      0.81 o
  -1   2   3     2221.45     2277.92     19.61 o
   0   2   3       14.75       16.70      0.65 o
   1   2   3        2.13        0.44      0.14 o
   2   2   3       66.67       80.20      1.24 o
   3   2   3     1524.60     1661.61     16.01 o
   4   2   3      183.14      182.00      2.92 o
   5   2   3        9.99        9.17      0.73 o
   6   2   3       23.58       28.01      1.14 o
   7   2   3        7.21        4.64      0.79 o
   8   2   3       28.95       24.32      1.60 o
   9   2   3       19.48       18.05      1.58 o
  10   2   3        2.79        1.84      1.04 o
  11   2   3        7.70       10.12      1.95 o
 -12   3   3       87.45       87.72      3.05 o
 -11   3   3       22.69       22.70      1.73 o
 -10   3   3       39.89       40.19      1.94 o
  -9   3   3       56.99       57.54      1.72 o
  -8   3   3      144.89      153.20      2.74 o
  -7   3   3        4.61        4.55      0.55 o
  -6   3   3        8.77       16.90      0.67 o
  -5   3   3      624.36      646.57      5.63 o
  -4   3   3     3603.63     3844.45     29.35 o
  -3   3   3       74.29       85.75      1.19 o
  -2   3   3      296.69      308.94      3.17 o
  -1   3   3       22.36       16.59      0.47 o
   0   3   3      277.96      295.32      2.68 o
   1   3   3      130.14      134.26      1.78 o
   2   3   3        5.07        3.31      0.36 o
   3   3   3      135.49      144.60      1.90 o
   4   3   3       58.47       63.39      1.41 o
   5   3   3       12.33       13.63      0.98 o
   6   3   3        0.10        0.26      0.33 o
   7   3   3       27.61       26.01      1.17 o
   8   3   3        8.63        9.63      1.15 o
   9   3   3       57.06       58.08      2.39 o
  10   3   3       89.56       86.79      3.11 o
  11   3   3       96.74       91.51      3.56 o
 -12   4   3       12.53       12.48      1.50 o
 -11   4   3       13.82       14.92      2.04 o
 -10   4   3       16.59       18.76      3.00 o
  -9   4   3      151.53      150.36      2.87 o
  -8   4   3       51.35       56.06      1.64 o
  -7   4   3      158.63      146.32      2.29 o
  -6   4   3      101.60       96.53      1.66 o
  -5   4   3      891.43      871.63      7.35 o
  -4   4   3       77.77       78.68      1.18 o
  -3   4   3        7.52        2.56      0.33 o
  -2   4   3      194.11      189.54      2.24 o
  -1   4   3     2575.96     2624.05     20.62 o
   0   4   3      394.46      399.69      4.85 o
   1   4   3     1069.25     1133.99     11.18 o
   2   4   3      391.44      405.40      3.73 o
   3   4   3      836.45      868.55      9.13 o
   4   4   3      102.90       92.52      1.81 o
   5   4   3       13.37       13.02      0.79 o
   6   4   3       43.73       41.34      1.36 o
   7   4   3      221.19      214.87      3.54 o
   8   4   3       14.34       15.51      1.59 o
   9   4   3       11.68       10.53      1.36 o
  10   4   3       16.85       18.03      2.71 o
  11   4   3       22.12       25.58      2.89 o
 -12   5   3       28.55       29.48      2.05 o
 -11   5   3       92.71       95.06      3.08 o
 -10   5   3      145.30      132.87      3.53 o
  -9   5   3      414.67      396.20      6.54 o
  -8   5   3       24.55       20.94      1.15 o
  -7   5   3       38.25       40.14      1.35 o
  -6   5   3     1174.28     1212.21     11.18 o
  -5   5   3       62.34       64.28      1.18 o
  -4   5   3       41.78       49.06      0.99 o
  -3   5   3      167.92      169.42      2.78 o
  -2   5   3     1116.26     1174.28     11.49 o
  -1   5   3       11.04       12.17      0.50 o
   0   5   3     1179.76     1278.60      9.74 o
   1   5   3       37.13       42.43      1.05 o
   2   5   3     1172.44     1236.65     15.11 o
   3   5   3      137.37      149.89      2.08 o
   4   5   3      397.51      420.61      4.62 o
   5   5   3       35.97       37.53      1.26 o
   6   5   3       12.69       15.94      1.21 o
   7   5   3       34.88       35.12      1.40 o
   8   5   3       60.57       58.25      2.34 o
   9   5   3       79.47       80.88      2.89 o
  10   5   3       19.12       18.92      2.39 o
 -12   6   3        0.00        1.40      1.02 o
 -11   6   3       35.77       37.20      2.47 o
 -10   6   3       76.33       76.92      3.27 o
  -9   6   3       35.37       38.87      2.38 o
  -8   6   3        0.10        0.41      0.53 o
  -7   6   3      255.88      254.00      3.36 o
  -6   6   3       63.55       72.09      1.55 o
  -5   6   3      487.96      469.24      5.00 o
  -4   6   3        4.16        3.34      0.39 o
  -3   6   3       85.28       85.88      1.49 o
  -2   6   3      113.12       91.78      1.49 o
  -1   6   3      443.52      450.43      4.50 o
   0   6   3      160.72      160.10      1.92 o
   1   6   3      371.94      391.15      4.44 o
   2   6   3        0.03       -0.11      0.26 o
   3   6   3      188.41      190.65      2.86 o
   4   6   3       75.56       85.80      1.84 o
   5   6   3      211.39      211.41      3.86 o
   6   6   3        2.89        3.83      0.57 o
   7   6   3       60.60       61.04      1.85 o
   8   6   3       76.75       71.64      2.12 o
   9   6   3        0.06        0.71      1.11 o
  10   6   3       40.97       39.30      4.70 o
 -11   7   3        0.10       -0.12      0.88 o
 -10   7   3        1.55        2.44      1.08 o
  -9   7   3        9.82       11.66      2.07 o
  -8   7   3       64.70       65.96      2.36 o
  -7   7   3      275.74      271.77      4.30 o
  -6   7   3      140.75      162.23      2.87 o
  -5   7   3       67.50       59.30      1.37 o
  -4   7   3       54.76       53.36      1.40 o
  -3   7   3      343.37      333.42      3.83 o
  -2   7   3      813.58      837.58      8.02 o
  -1   7   3       45.01       46.56      1.28 o
   0   7   3      456.54      464.16      4.70 o
   1   7   3       37.73       44.33      0.99 o
   2   7   3        5.90        6.19      0.66 o
   3   7   3       40.01       41.34      1.43 o
   4   7   3       64.18       70.42      1.96 o
   5   7   3       64.25       67.45      1.76 o
   6   7   3       37.06       39.32      1.62 o
   7   7   3       23.86       22.79      1.28 o
   8   7   3       16.14       12.61      1.28 o
   9   7   3        1.68        0.73      1.76 o
  10   7   3       22.46       24.61      2.72 o
 -11   8   3       43.31       44.98      2.76 o
 -10   8   3        5.00        4.08      1.26 o
  -9   8   3      109.53      104.88      3.79 o
  -8   8   3      161.00      162.01      3.89 o
  -7   8   3      229.66      246.75      4.60 o
  -6   8   3       39.72       41.28      1.25 o
  -5   8   3      263.00      264.32      3.44 o
  -4   8   3       13.59       17.40      0.91 o
  -3   8   3      380.21      346.29      4.50 o
  -2   8   3       19.34       19.39      0.90 o
  -1   8   3        6.50        5.24      0.52 o
   0   8   3      218.33      206.34      2.60 o
   1   8   3       20.33       27.08      1.56 o
   2   8   3      338.52      340.93      7.62 o
   3   8   3       78.99       77.73      2.67 o
   4   8   3       60.28       61.89      2.23 o
   5   8   3      194.10      199.06      4.72 o
   6   8   3        5.54        4.46      1.03 o
   7   8   3       48.06       42.56      3.00 o
   8   8   3       35.21       38.43      2.95 o
   9   8   3       50.68       45.00      3.29 o
 -10   9   3        8.34        9.03      1.55 o
  -9   9   3      125.43      123.67      4.22 o
  -8   9   3        0.34        0.43      0.64 o
  -7   9   3        2.01        4.22      0.81 o
  -6   9   3       50.72       55.03      1.49 o
  -5   9   3        0.65        0.10      0.63 o
  -4   9   3      499.44      476.19      6.94 o
  -3   9   3       28.99       28.95      1.30 o
  -2   9   3       14.49       14.34      0.97 o
  -1   9   3       53.22       56.87      1.74 o
   0   9   3      115.99      117.60      2.90 o
   1   9   3       46.24       38.60      2.40 o
   2   9   3        0.38        1.09      0.78 o
   3   9   3        1.48        1.89      0.96 o
   4   9   3        7.21        6.44      1.39 o
   5   9   3       28.43       28.50      2.50 o
   6   9   3        1.14        1.33      1.07 o
   7   9   3       13.66       15.05      2.21 o
   8   9   3       45.88       48.38      3.46 o
   9   9   3       55.06       57.19      3.84 o
 -10  10   3       14.17       13.60      2.45 o
  -9  10   3       30.26       31.19      3.01 o
  -8  10   3        3.61        0.04      0.94 o
  -7  10   3       83.53       98.66      3.69 o
  -6  10   3        1.28        3.76      1.21 o
  -5  10   3      546.92      560.98      8.14 o
  -4  10   3        3.72        7.38      0.90 o
  -3  10   3        9.73        8.86      0.91 o
  -2  10   3       83.88       76.60      2.29 o
  -1  10   3      376.31      337.74      5.39 o
   0  10   3      598.81      576.53      9.18 o
   1  10   3       67.51       62.11      3.31 o
   2  10   3       33.29       37.87      2.66 o
   3  10   3       17.98       19.74      2.07 o
   4  10   3      158.82      173.33      6.32 o
   5  10   3      181.70      184.69      6.75 o
   6  10   3      254.80      255.96      8.44 o
   7  10   3       30.73       34.28      3.02 o
   8  10   3        3.09        1.18      1.21 o
  -9  11   3        3.94        3.06      1.42 o
  -8  11   3       30.84       34.36      3.13 o
  -7  11   3        9.05        7.78      1.77 o
  -6  11   3      149.34      156.43      5.67 o
  -5  11   3       15.18       18.33      2.25 o
  -4  11   3       10.72       13.40      1.81 o
  -3  11   3       25.25       29.88      1.48 o
  -2  11   3      101.08       97.58      2.61 o
  -1  11   3       92.19       81.73      4.46 o
   0  11   3       64.56       51.82      2.07 o
   1  11   3        7.38        9.28      1.64 o
   2  11   3       38.33       41.99      2.96 o
   3  11   3        5.86        5.22      1.44 o
   4  11   3        1.83        3.22      1.28 o
   5  11   3        0.92        0.68      1.04 o
   6  11   3      112.01      109.01      5.39 o
   7  11   3       10.70        9.66      2.15 o
  -8  12   3       19.29       20.34      2.86 o
  -7  12   3       11.52        9.42      2.02 o
  -6  12   3        1.94        3.03      1.32 o
  -5  12   3       14.19       15.36      2.23 o
  -4  12   3        5.04        6.52      1.39 o
  -3  12   3        3.65        2.56      0.90 o
  -2  12   3        8.73       13.90      1.37 o
  -1  12   3        2.97        1.82      0.71 o
   0  12   3       14.69       16.51      2.19 o
   1  12   3       47.37       43.98      3.09 o
   2  12   3       73.35       78.43      4.20 o
   3  12   3        6.27        6.09      1.55 o
   4  12   3        8.23        7.80      1.77 o
   5  12   3        2.41        1.60      1.12 o
   6  12   3        4.36        8.07      1.95 o
  -6  13   3      194.12      215.47      7.98 o
  -5  13   3      119.81      134.44      5.93 o
  -4  13   3       12.70       15.53      2.04 o
  -3  13   3       60.15       66.59      2.68 o
  -2  13   3      234.53      234.19      5.36 o
  -1  13   3        2.67        2.86      1.15 o
   0  13   3       44.65       47.08      3.29 o
   1  13   3       29.85       24.54      2.55 o
   2  13   3        9.85       10.43      2.03 o
   3  13   3        4.61        2.66      1.28 o
   4  13   3        8.12        8.25      1.93 o
   5  13   3        0.64        0.93      1.15 o
  -5  14   3        0.02       -0.12      0.96 o
  -4  14   3        5.48        6.00      1.66 o
  -3  14   3        6.64        5.80      1.13 o
  -2  14   3        8.21        6.50      1.16 o
  -1  14   3      286.93      297.80      9.35 o
   0  14   3        0.28        0.16      0.94 o
   1  14   3        0.00        0.60      1.04 o
   2  14   3       40.40       45.31      3.53 o
   3  14   3       30.04       34.70      3.20 o
 -13   0   4       57.61       42.20      4.58 o
 -12   0   4      142.35      119.75      6.87 o
 -11   0   4       42.95       37.80      2.76 o
 -10   0   4     1210.34     1223.72     18.84 o
  -9   0   4       46.51       41.59      2.14 o
  -8   0   4      123.34      128.35      2.85 o
  -7   0   4      653.64      687.86      8.93 o
  -6   0   4      403.56      399.21      5.59 o
  -5   0   4     1440.35     1597.84     18.12 o
  -4   0   4      626.59      736.92      8.79 o
  -3   0   4      672.50      783.43      9.11 o
  -2   0   4       24.69       28.44      0.61 o
  -1   0   4     1684.94     1629.31     12.84 o
   0   0   4        7.19       13.97      0.52 o
   1   0   4      302.15      300.14      3.73 o
   2   0   4      117.70      106.72      2.28 o
   3   0   4     9903.77     9850.30    144.39 o
   4   0   4     2718.48     2708.32     63.55 o
   5   0   4     1391.63     1424.75     21.00 o
   6   0   4      164.52      175.41      4.19 o
   7   0   4       21.52       24.27      1.70 o
   8   0   4      175.83      176.06      4.77 o
   9   0   4      177.40      169.93      7.80 o
  10   0   4      123.86      113.20      6.70 o
  11   0   4       35.56       33.84      4.70 o
 -13   1   4       22.74       25.85      2.88 o
 -12   1   4        2.47        1.54      1.69 o
 -11   1   4        5.46        5.91      0.86 o
 -10   1   4       42.47       44.76      1.64 o
  -9   1   4       12.64       12.39      0.99 o
  -8   1   4      910.24      918.47      9.02 o
  -7   1   4        7.34        4.19      0.45 o
  -6   1   4      628.57      660.36      5.95 o
  -5   1   4       33.21       34.30      0.80 o
  -4   1   4        8.33       12.13      0.53 o
  -3   1   4     1456.00     1564.63     11.28 o
  -2   1   4       48.39       55.19      0.64 o
  -1   1   4        9.19        7.30      0.22 o
   0   1   4      723.90      768.66      5.55 o
   1   1   4      100.64      113.30      1.51 o
   2   1   4      688.45      724.61      7.95 o
   3   1   4       72.92       74.15      1.18 o
   4   1   4      213.40      218.86      2.61 o
   5   1   4      271.21      279.66      3.87 o
   6   1   4       56.32       51.33      1.48 o
   7   1   4      438.65      425.10      5.77 o
   8   1   4      150.66      133.06      3.79 o
   9   1   4       89.70       91.41      3.01 o
  10   1   4      259.63      240.89      7.04 o
  11   1   4        0.04        0.16      1.16 o
 -13   2   4        4.30        4.36      2.51 o
 -12   2   4       57.57       60.07      2.55 o
 -11   2   4        0.16       -0.69      0.82 o
 -10   2   4       95.86       94.99      2.33 o
  -9   2   4       44.44       49.55      1.64 o
  -8   2   4     1305.70     1307.77     12.23 o
  -7   2   4       70.85       70.86      1.38 o
  -6   2   4      102.92      119.95      1.73 o
  -5   2   4      137.69      164.92      2.00 o
  -4   2   4       16.21       18.60      0.50 o
  -3   2   4      186.38      185.44      1.84 o
  -2   2   4      390.25      388.32      3.26 o
  -1   2   4       83.25       80.25      0.95 o
   0   2   4     1456.52     1520.21     14.40 o
   1   2   4     2882.89     2906.23     28.96 o
   2   2   4       53.69       54.37      1.85 o
   3   2   4      222.51      231.05      2.65 o
   4   2   4      237.00      250.72      3.53 o
   5   2   4      527.28      551.91      6.41 o
   6   2   4      121.23      121.63      2.91 o
   7   2   4      286.44      279.73      5.17 o
   8   2   4      406.61      387.00      8.16 o
   9   2   4       24.48       25.38      1.80 o
  10   2   4       16.10       20.63      3.34 o
  11   2   4        5.45        3.83      1.61 o
 -13   3   4       27.47       29.21      2.39 o
 -12   3   4       49.53       56.46      2.51 o
 -11   3   4       14.45       14.85      1.52 o
 -10   3   4      102.14      100.53      2.42 o
  -9   3   4      142.90      139.01      2.76 o
  -8   3   4       26.61       24.40      1.13 o
  -7   3   4       18.78       19.79      0.80 o
  -6   3   4      195.00      201.03      2.43 o
  -5   3   4      373.16      400.23      3.55 o
  -4   3   4      151.82      164.73      1.80 o
  -3   3   4      138.46      148.10      1.60 o
  -2   3   4       26.55       26.63      0.64 o
  -1   3   4     1162.16     1239.15     10.32 o
   0   3   4       50.17       58.11      0.82 o
   1   3   4       24.42       18.03      0.50 o
   2   3   4      363.60      359.23      3.69 o
   3   3   4       49.57       44.05      0.94 o
   4   3   4      103.15       88.24      1.75 o
   5   3   4      100.57       87.65      1.85 o
   6   3   4      123.52      121.54      2.36 o
   7   3   4       53.75       56.55      2.13 o
   8   3   4      160.50      159.16      3.87 o
   9   3   4       15.39       17.45      1.68 o
  10   3   4       33.43       33.96      2.05 o
 -12   4   4       89.46       90.76      3.15 o
 -11   4   4      157.88      159.75      5.24 o
 -10   4   4       66.40       71.71      2.53 o
  -9   4   4        0.15       -0.35      0.49 o
  -8   4   4       70.00       66.35      1.59 o
  -7   4   4       14.13       16.44      0.85 o
  -6   4   4        2.72        1.78      0.30 o
  -5   4   4      448.00      414.38      3.76 o
  -4   4   4      218.67      205.10      2.14 o
  -3   4   4        5.19        9.75      0.54 o
  -2   4   4        7.36        5.26      0.36 o
  -1   4   4       85.38       82.64      1.07 o
   0   4   4       23.16       20.66      0.52 o
   1   4   4        0.35       -0.15      0.15 o
   2   4   4      252.89      271.13      3.02 o
   3   4   4      302.44      307.10      3.44 o
   4   4   4      269.69      265.63      3.67 o
   5   4   4      483.94      465.15      5.78 o
   6   4   4       75.71       74.06      1.86 o
   7   4   4        1.37        1.43      0.99 o
   8   4   4        9.39        9.42      1.24 o
   9   4   4        9.32       10.05      1.38 o
  10   4   4        0.01        1.21      0.94 o
 -12   5   4       67.52       72.36      3.42 o
 -11   5   4        5.47        7.87      1.47 o
 -10   5   4       55.02       59.54      2.35 o
  -9   5   4       55.44       53.19      1.74 o
  -8   5   4      706.69      663.00      7.01 o
  -7   5   4        0.39        0.45      0.38 o
  -6   5   4      215.27      206.91      2.99 o
  -5   5   4        7.09        7.27      0.50 o
  -4   5   4      496.40      494.86      4.29 o
  -3   5   4       31.79       32.21      0.85 o
  -2   5   4       84.06      100.59      1.43 o
  -1   5   4       50.48       53.89      0.80 o
   0   5   4      104.27      104.77      1.30 o
   1   5   4       35.75       40.59      0.75 o
   2   5   4      470.03      465.45      4.75 o
   3   5   4      154.27      144.84      2.40 o
   4   5   4      110.31      114.35      2.17 o
   5   5   4       68.53       75.93      1.82 o
   6   5   4        0.85        0.64      0.44 o
   7   5   4       47.41       48.33      1.65 o
   8   5   4        0.08       -0.62      0.62 o
   9   5   4       56.52       60.39      2.59 o
  10   5   4       27.34       29.32      2.32 o
 -12   6   4       12.65       12.45      1.87 o
 -11   6   4        1.11        1.18      1.00 o
 -10   6   4      103.06      105.43      3.85 o
  -9   6   4       17.26       21.13      1.65 o
  -8   6   4       47.28       44.39      1.52 o
  -7   6   4      191.19      181.24      2.75 o
  -6   6   4        3.80        3.47      0.48 o
  -5   6   4        6.76        2.59      0.37 o
  -4   6   4      310.76      314.53      4.01 o
  -3   6   4      451.43      438.40      5.08 o
  -2   6   4      182.27      172.66      2.31 o
  -1   6   4       25.11       30.66      0.77 o
   0   6   4      124.52      130.18      1.73 o
   1   6   4       30.32       36.69      1.31 o
   2   6   4        1.45        0.54      0.36 o
   3   6   4      304.79      309.98      4.13 o
   4   6   4      222.18      228.50      3.46 o
   5   6   4       37.66       45.50      1.60 o
   6   6   4      167.79      174.79      3.19 o
   7   6   4      109.93      115.67      2.62 o
   8   6   4        6.76        7.28      1.17 o
   9   6   4        1.29        1.03      0.83 o
  10   6   4        1.79        1.41      1.26 o
 -11   7   4       22.33       23.64      2.39 o
 -10   7   4      130.38      124.00      4.24 o
  -9   7   4        7.93       10.50      1.48 o
  -8   7   4       10.33        9.18      0.92 o
  -7   7   4       60.61       55.50      1.75 o
  -6   7   4      757.46      680.04      7.05 o
  -5   7   4        4.03        7.24      0.61 o
  -4   7   4       66.63       61.36      1.54 o
  -3   7   4     1443.48     1357.31     12.48 o
  -2   7   4       22.50       25.25      0.88 o
  -1   7   4      585.04      607.10      5.61 o
   0   7   4      366.19      359.83      3.68 o
   1   7   4       85.36       80.06      1.98 o
   2   7   4       44.17       49.64      1.58 o
   3   7   4       98.93       94.12      2.30 o
   4   7   4       66.32       70.36      2.50 o
   5   7   4      320.12      320.56      5.30 o
   6   7   4        0.74        1.01      0.57 o
   7   7   4      269.23      281.17      4.55 o
   8   7   4       31.87       34.79      1.61 o
   9   7   4        0.38        1.35      1.68 o
 -11   8   4        0.06       -0.07      0.83 o
 -10   8   4        5.26        7.21      1.45 o
  -9   8   4       33.93       32.09      2.21 o
  -8   8   4        0.65       -0.19      0.51 o
  -7   8   4        8.54       15.00      0.98 o
  -6   8   4      131.84      130.58      2.49 o
  -5   8   4      277.98      296.35      3.79 o
  -4   8   4       79.46       74.53      1.77 o
  -3   8   4       10.86       10.12      0.75 o
  -2   8   4      316.59      276.81      3.46 o
  -1   8   4      782.28      729.92      7.10 o
   0   8   4      610.99      546.30      5.58 o
   1   8   4      110.81       97.58      1.97 o
   2   8   4       37.51       37.04      1.43 o
   3   8   4       51.59       50.51      2.97 o
   4   8   4       69.71       75.18      3.79 o
   5   8   4        9.65        9.44      1.03 o
   6   8   4        1.41        1.83      0.69 o
   7   8   4      146.40      139.86      4.21 o
   8   8   4      324.80      323.84      9.62 o
 -10   9   4       22.60       24.01      2.32 o
  -9   9   4        0.29        0.16      0.79 o
  -8   9   4      234.85      238.25      5.91 o
  -7   9   4       23.43       25.50      1.14 o
  -6   9   4       68.84       69.69      1.71 o
  -5   9   4      265.81      264.12      3.60 o
  -4   9   4        3.02        1.37      0.73 o
  -3   9   4       20.58       31.13      1.37 o
  -2   9   4       62.05       63.28      2.78 o
  -1   9   4     1256.13     1211.51     14.68 o
   0   9   4       15.06       20.48      2.32 o
   1   9   4      360.70      341.11      9.05 o
   2   9   4      407.45      381.53      9.90 o
   3   9   4       68.31       64.90      3.47 o
   4   9   4       26.30       23.76      2.24 o
   5   9   4       48.58       45.05      3.09 o
   6   9   4       88.24       81.35      4.25 o
   7   9   4       31.27       29.77      2.76 o
   8   9   4       32.43       34.84      3.02 o
 -10  10   4       19.79       16.04      2.54 o
  -9  10   4        1.01        0.92      0.97 o
  -8  10   4       15.63       14.92      2.38 o
  -7  10   4       11.67       12.88      2.09 o
  -6  10   4       20.02       23.01      1.20 o
  -5  10   4       37.89       46.93      1.83 o
  -4  10   4       21.65       22.10      1.28 o
  -3  10   4      133.56      122.96      2.91 o
  -2  10   4       47.79       42.84      1.64 o
  -1  10   4        1.33        1.65      0.88 o
   0  10   4      159.47      145.14      5.34 o
   1  10   4       66.67       66.01      3.53 o
   2  10   4       59.88       57.52      3.33 o
   3  10   4       65.89       64.04      3.61 o
   4  10   4       26.99       21.77      2.34 o
   5  10   4       18.52       16.11      2.36 o
   6  10   4       12.77       15.36      2.32 o
   7  10   4       83.35       86.78      4.73 o
  -9  11   4       59.51       62.18      4.24 o
  -8  11   4       12.67       13.69      2.29 o
  -7  11   4       57.42       54.82      3.69 o
  -6  11   4        9.60       11.92      1.15 o
  -5  11   4       36.66       37.53      3.12 o
  -4  11   4        0.84        0.23      0.51 o
  -3  11   4      235.07      237.16      4.53 o
  -2  11   4       39.57       36.62      1.60 o
  -1  11   4        4.51        3.97      1.15 o
   0  11   4      116.80      112.06      4.79 o
   1  11   4      192.05      192.79      6.70 o
   2  11   4        1.05        0.36      0.84 o
   3  11   4        6.70        7.69      1.69 o
   4  11   4        0.15       -0.26      0.84 o
   5  11   4        0.00       -0.49      0.85 o
   6  11   4        1.33        0.52      1.10 o
   7  11   4       15.35       13.34      2.37 o
  -8  12   4       20.11       17.00      2.57 o
  -7  12   4        2.81        1.96      1.20 o
  -6  12   4        2.61        2.30      1.21 o
  -5  12   4       24.07       23.14      1.67 o
  -4  12   4       17.79       21.94      1.76 o
  -3  12   4       92.91       99.74      3.19 o
  -2  12   4        8.69        7.36      1.07 o
  -1  12   4       69.93       66.35      3.70 o
   0  12   4        0.32        1.73      1.05 o
   1  12   4        1.57        1.77      1.08 o
   2  12   4        0.23        0.08      0.87 o
   3  12   4        8.94       11.48      2.06 o
   4  12   4        0.18       -0.36      0.86 o
   5  12   4       60.52       61.68      4.11 o
   6  12   4       33.64       37.00      3.35 o
  -6  13   4        0.16        0.60      0.96 o
  -5  13   4       17.97       15.76      1.61 o
  -4  13   4       86.24       86.17      3.14 o
  -3  13   4      154.09      164.31      4.39 o
  -2  13   4        7.35        7.54      1.13 o
  -1  13   4       47.39       49.20      3.39 o
   0  13   4        1.32        1.85      1.11 o
   1  13   4      146.64      137.35      5.95 o
   2  13   4       31.13       26.51      2.74 o
   3  13   4       11.82        6.83      1.72 o
   4  13   4        4.11        2.80      1.45 o
  -4  14   4        7.23        6.99      1.25 o
  -3  14   4       38.71       41.40      2.25 o
  -2  14   4       54.46       55.58      3.72 o
  -1  14   4        3.22        4.15      1.57 o
   0  14   4       46.96       48.21      3.53 o
   1  14   4      167.18      170.30      7.01 o
   2  14   4        5.96        4.77      1.55 o
 -13   1   5       19.02       24.70      2.94 o
 -12   1   5       42.52       40.58      1.77 o
 -11   1   5       18.55       18.74      1.36 o
 -10   1   5       13.27       14.45      1.21 o
  -9   1   5        0.80        1.98      0.63 o
  -8   1   5      429.67      412.50      4.40 o
  -7   1   5      646.68      620.23      5.84 o
  -6   1   5      201.90      198.17      4.77 o
  -5   1   5      623.39      619.86      5.99 o
  -4   1   5       15.95       17.77      0.55 o
  -3   1   5      433.13      396.67      3.35 o
  -2   1   5      702.52      724.13      4.74 o
  -1   1   5     1598.95     1665.41     10.30 o
   0   1   5      143.44      140.41      1.26 o
   1   1   5        0.08        1.75      0.15 o
   2   1   5       21.12       21.80      0.58 o
   3   1   5     1114.81     1153.42     13.61 o
   4   1   5        4.19        4.01      0.46 o
   5   1   5      329.02      334.31      4.49 o
   6   1   5       29.33       27.96      1.19 o
   7   1   5       12.18       12.18      0.99 o
   8   1   5        2.93        3.31      0.83 o
   9   1   5        0.32        0.17      0.97 o
  10   1   5        6.34        9.72      2.25 o
 -13   2   5       35.18       34.65      2.53 o
 -12   2   5        1.10        0.20      1.31 o
 -11   2   5        0.11       -0.16      0.65 o
 -10   2   5       33.75       30.91      1.42 o
  -9   2   5       68.74       69.49      1.72 o
  -8   2   5       68.50       65.31      1.43 o
  -7   2   5       23.57       26.20      0.89 o
  -6   2   5        5.70        6.14      0.53 o
  -5   2   5        0.07        0.39      0.24 o
  -4   2   5      946.03      985.03      7.13 o
  -3   2   5       18.48       23.65      0.51 o
  -2   2   5       27.48       28.44      0.45 o
  -1   2   5     1922.31     1894.14     15.33 o
   0   2   5      288.42      295.98      2.84 o
   1   2   5     1028.93     1066.08     14.69 o
   2   2   5        3.56        3.80      0.23 o
   3   2   5       20.32       18.69      0.63 o
   4   2   5      225.81      243.33      3.38 o
   5   2   5      215.69      226.76      4.17 o
   6   2   5      206.74      198.32      4.03 o
   7   2   5       38.98       34.18      1.71 o
   8   2   5       21.15       17.12      1.51 o
   9   2   5        8.72        6.48      1.12 o
  10   2   5        0.70        0.64      0.79 o
 -13   3   5       33.18       35.13      2.21 o
 -12   3   5       46.22       52.68      3.27 o
 -11   3   5        6.84        8.19      1.01 o
 -10   3   5        3.33        5.65      0.84 o
  -9   3   5        4.43        4.29      0.80 o
  -8   3   5        5.18        5.40      0.61 o
  -7   3   5      580.37      582.59      5.60 o
  -6   3   5       23.10       23.62      0.83 o
  -5   3   5       24.61       27.12      0.67 o
  -4   3   5       14.35       17.98      0.91 o
  -3   3   5     1847.94     1992.56     14.60 o
  -2   3   5     1015.55     1042.49      7.45 o
  -1   3   5      396.65      418.55      3.28 o
   0   3   5      175.18      190.16      2.24 o
   1   3   5      343.99      352.24      4.72 o
   2   3   5       10.11       11.36      0.78 o
   3   3   5       34.13       34.61      0.96 o
   4   3   5      101.47       94.70      2.49 o
   5   3   5      460.17      443.01      6.23 o
   6   3   5      188.49      178.77      4.51 o
   7   3   5        0.57        0.68      0.41 o
   8   3   5       74.62       71.10      3.09 o
   9   3   5       47.60       43.72      3.47 o
  10   3   5       75.23       63.15      3.25 o
 -12   4   5        1.81        3.50      1.42 o
 -11   4   5       68.22       64.90      2.57 o
 -10   4   5        0.69        0.50      0.61 o
  -9   4   5        2.04        1.08      0.73 o
  -8   4   5       15.25       16.71      1.26 o
  -7   4   5       31.54       32.32      0.99 o
  -6   4   5       24.94       16.40      0.71 o
  -5   4   5       22.20       15.47      0.61 o
  -4   4   5      110.98       94.35      1.33 o
  -3   4   5     1119.16     1060.38      8.18 o
  -2   4   5      464.55      457.15      3.92 o
  -1   4   5       52.33       61.03      0.79 o
   0   4   5        3.09        2.67      0.30 o
   1   4   5     2458.11     2473.90     21.33 o
   2   4   5      119.71      140.28      1.92 o
   3   4   5      111.56      117.06      2.12 o
   4   4   5      112.93      128.21      2.34 o
   5   4   5      333.81      310.27      4.36 o
   6   4   5        1.01        3.03      0.80 o
   7   4   5       20.76       19.94      1.62 o
   8   4   5        1.33        1.35      0.81 o
   9   4   5       81.35       75.32      2.88 o
  10   4   5       42.69       38.49      2.24 o
 -12   5   5        0.23        0.18      1.00 o
 -11   5   5       18.80       21.41      2.95 o
 -10   5   5        1.01        0.57      0.71 o
  -9   5   5      384.96      371.06      4.73 o
  -8   5   5      324.70      320.28      4.11 o
  -7   5   5      403.05      346.71      3.58 o
  -6   5   5        6.60       11.28      0.78 o
  -5   5   5      765.92      776.30      6.97 o
  -4   5   5      376.61      369.12      3.76 o
  -3   5   5      863.26      854.93      8.15 o
  -2   5   5      136.12      131.66      1.77 o
  -1   5   5      378.04      389.07      3.48 o
   0   5   5      408.98      415.43      3.40 o
   1   5   5       74.02       88.53      1.42 o
   2   5   5      325.18      314.43      4.09 o
   3   5   5      123.94      140.77      2.43 o
   4   5   5       44.33       42.11      1.34 o
   5   5   5        0.82        0.59      0.41 o
   6   5   5      150.49      150.43      2.90 o
   7   5   5       52.65       52.95      2.20 o
   8   5   5       16.63       18.40      1.91 o
   9   5   5      102.70      101.62      3.37 o
 -12   6   5      100.63      104.34      4.18 o
 -11   6   5        2.62        2.75      1.18 o
 -10   6   5        5.85        4.99      1.28 o
  -9   6   5        1.79        2.35      0.57 o
  -8   6   5       15.96       13.27      1.02 o
  -7   6   5        0.00       -0.28      0.39 o
  -6   6   5        7.34        5.75      0.86 o
  -5   6   5      114.22      109.09      2.04 o
  -4   6   5       13.12        8.62      0.56 o
  -3   6   5      104.69      104.29      2.11 o
  -2   6   5      127.91      128.44      1.80 o
  -1   6   5       64.20       72.64      1.27 o
   0   6   5      965.57      965.41      8.35 o
   1   6   5       30.69       29.11      1.20 o
   2   6   5       94.14       83.43      2.09 o
   3   6   5      782.69      741.58      9.60 o
   4   6   5      241.45      237.02      3.64 o
   5   6   5        0.00        0.72      0.45 o
   6   6   5      116.30      116.25      2.57 o
   7   6   5        0.90        0.18      0.78 o
   8   6   5       58.55       61.44      3.64 o
   9   6   5       36.96       32.51      2.24 o
 -11   7   5       11.19       12.75      1.79 o
 -10   7   5       17.53       15.42      1.86 o
  -9   7   5        0.25        0.52      0.67 o
  -8   7   5       79.80       78.64      1.71 o
  -7   7   5      170.84      165.56      2.72 o
  -6   7   5        0.17        0.50      0.41 o
  -5   7   5      613.81      538.04      6.30 o
  -4   7   5      473.91      454.97      5.09 o
  -3   7   5        3.24        3.13      0.60 o
  -2   7   5        0.47        0.96      0.26 o
  -1   7   5        7.66       13.93      1.00 o
   0   7   5       40.89       37.67      1.11 o
   1   7   5       80.80       89.93      2.20 o
   2   7   5       13.49       14.26      1.02 o
   3   7   5        1.67        1.07      0.46 o
   4   7   5        5.79        6.67      0.86 o
   5   7   5       17.81       18.63      1.25 o
   6   7   5        3.64        4.80      1.04 o
   7   7   5       11.79       11.09      1.21 o
   8   7   5       32.40       29.45      2.29 o
   9   7   5        1.31        2.22      1.67 o
 -11   8   5       11.58       13.59      1.92 o
 -10   8   5      118.48      114.07      4.17 o
  -9   8   5        2.35        1.47      0.95 o
  -8   8   5        0.37        0.05      0.47 o
  -7   8   5        5.72        4.52      0.61 o
  -6   8   5        5.18        2.72      0.58 o
  -5   8   5       20.36       17.99      0.94 o
  -4   8   5      168.85      159.09      3.08 o
  -3   8   5       12.74        9.42      1.18 o
  -2   8   5        1.41        5.74      2.31 o
  -1   8   5      446.29      427.51      4.39 o
   0   8   5      137.90      133.23      2.44 o
   1   8   5       94.07       91.98      2.01 o
   2   8   5      549.16      549.53      7.74 o
   3   8   5      109.67      112.68      2.74 o
   4   8   5       50.34       42.87      1.75 o
   5   8   5       63.79       60.85      2.13 o
   6   8   5       11.43       12.51      1.49 o
   7   8   5        3.97        3.67      0.96 o
   8   8   5        5.80       12.33      2.67 o
 -10   9   5        1.12        2.12      1.08 o
  -9   9   5        1.66        1.74      0.95 o
  -8   9   5        0.08       -0.17      0.49 o
  -7   9   5       68.05       69.43      2.19 o
  -6   9   5        0.12        0.55      0.40 o
  -5   9   5       43.42       48.09      1.39 o
  -4   9   5       94.94       88.98      2.56 o
  -3   9   5      696.62      658.08      8.59 o
  -2   9   5        1.80        2.23      0.49 o
  -1   9   5      105.58      102.81      1.90 o
   0   9   5       11.35       11.56      0.84 o
   1   9   5       30.11       35.73      1.74 o
   2   9   5       79.77       90.75      3.04 o
   3   9   5        8.79        8.27      0.98 o
   4   9   5        0.14        0.30      0.62 o
   5   9   5        1.47        1.75      1.03 o
   6   9   5       19.72       20.23      2.52 o
   7   9   5        9.62       10.09      2.03 o
  -9  10   5        5.39        5.58      1.34 o
  -8  10   5        7.70        8.69      1.46 o
  -7  10   5        4.24        6.24      0.79 o
  -6  10   5       83.87       92.16      2.53 o
  -5  10   5        5.30        3.35      0.61 o
  -4  10   5        1.09        2.58      1.65 o
  -3  10   5      408.36      359.72      5.85 o
  -2  10   5       42.01       39.95      1.82 o
  -1  10   5       73.83       69.71      3.61 o
   0  10   5      102.38       94.14      4.28 o
   1  10   5      373.60      362.81      9.95 o
   2  10   5      178.98      166.12      6.13 o
   3  10   5      145.08      146.01      5.79 o
   4  10   5       68.91       68.05      3.89 o
   5  10   5       91.98       96.47      4.78 o
   6  10   5       25.46       25.64      2.64 o
   7  10   5      115.83      105.95      5.25 o
  -9  11   5       24.88       27.26      2.90 o
  -8  11   5        4.33        5.96      1.65 o
  -7  11   5       11.55       13.61      1.25 o
  -6  11   5      208.32      217.92      4.26 o
  -5  11   5       73.32       71.06      3.29 o
  -4  11   5       42.52       46.69      2.46 o
  -3  11   5        5.00        4.65      0.81 o
  -2  11   5      168.20      167.57      4.09 o
  -1  11   5       49.70       40.92      2.92 o
   0  11   5       23.43       20.50      2.17 o
   1  11   5       13.96       14.38      2.11 o
   2  11   5       45.35       40.29      3.04 o
   3  11   5       22.91       19.22      2.50 o
   4  11   5      143.75      146.27      6.18 o
   5  11   5       31.39       33.57      3.02 o
   6  11   5        0.44        0.25      1.05 o
  -7  12   5       21.10       25.16      2.68 o
  -6  12   5        1.14        1.46      0.65 o
  -5  12   5        0.01        0.55      0.64 o
  -4  12   5       18.94       17.32      1.63 o
  -3  12   5        8.04        8.19      1.59 o
  -2  12   5       46.31       46.17      3.18 o
  -1  12   5       51.40       41.86      3.06 o
   0  12   5       74.00       76.50      4.16 o
   1  12   5       22.26       18.05      2.40 o
   2  12   5        1.20        2.47      1.22 o
   3  12   5       13.71       12.49      2.18 o
   5  12   5        8.36        7.67      2.01 o
  -6  13   5        5.02        6.04      1.71 o
  -5  13   5      139.72      150.98      5.57 o
  -4  13   5      291.05      306.59      6.61 o
  -3  13   5       37.63       48.21      2.34 o
  -2  13   5       35.73       33.71      2.90 o
  -1  13   5       53.65       56.25      3.70 o
   0  13   5      118.51      123.73      5.61 o
   1  13   5        0.03        0.17      0.95 o
   2  13   5        0.02        0.29      1.06 o
   3  13   5       42.26       44.76      3.59 o
  -4  14   5        0.26        0.17      0.69 o
  -3  14   5        0.00        0.62      1.04 o
  -2  14   5        3.54        2.09      1.22 o
  -1  14   5        5.40        4.03      1.51 o
   0  14   5       45.96       52.84      3.81 o
   1  14   5       45.43       40.82      3.41 o
 -13   0   6      112.95      116.15      4.30 o
 -12   0   6       75.51       78.49      3.40 o
 -11   0   6       90.98       83.64      5.39 o
 -10   0   6       49.09       50.23      2.51 o
  -9   0   6     1250.96     1195.85     15.02 o
  -8   0   6      948.39      906.34     11.64 o
  -7   0   6       12.90        9.39      0.90 o
  -6   0   6      336.96      345.16      5.12 o
  -5   0   6      347.52      383.65      5.35 o
  -4   0   6      557.83      522.18      6.67 o
  -3   0   6      839.04      918.72      8.62 o
  -2   0   6     2515.01     2666.39     21.01 o
  -1   0   6      193.54      215.40      2.41 o
   0   0   6     1739.11     1840.79     15.86 o
   1   0   6      279.25      291.21      3.28 o
   2   0   6       91.58       99.35      2.12 o
   3   0   6      267.12      249.09      5.06 o
   4   0   6        0.00        1.29      0.53 o
   5   0   6     1751.12     1745.77     25.63 o
   6   0   6     1688.62     1636.85     32.87 o
   7   0   6       16.84       17.97      1.57 o
   8   0   6        0.37       -0.34      0.83 o
   9   0   6       23.68       21.19      3.54 o
  10   0   6       51.68       46.92      4.62 o
 -13   1   6       50.97       49.32      3.58 o
 -12   1   6       21.45       18.08      1.86 o
 -11   1   6      114.60      112.70      3.20 o
 -10   1   6       17.15       17.57      1.40 o
  -9   1   6       11.63       14.11      1.21 o
  -8   1   6       39.40       44.87      1.29 o
  -7   1   6      665.23      652.42      6.65 o
  -6   1   6      107.81       90.25      1.63 o
  -5   1   6     1170.51     1186.75     10.68 o
  -4   1   6       32.72       35.08      0.73 o
  -3   1   6      428.67      470.64      3.32 o
  -2   1   6      532.10      556.18      3.83 o
  -1   1   6       50.14       55.37      0.86 o
   0   1   6        2.70        2.09      0.24 o
   1   1   6        0.04        0.14      0.14 o
   2   1   6      280.98      281.40      4.05 o
   3   1   6       73.52       79.15      1.55 o
   4   1   6       62.33       66.21      1.51 o
   5   1   6      476.92      461.61      5.85 o
   6   1   6      117.75      114.53      2.43 o
   7   1   6       74.87       68.10      2.40 o
   8   1   6      140.91      125.08      3.48 o
   9   1   6        1.37        2.31      0.91 o
  10   1   6        1.11        0.96      1.71 o
 -13   2   6       27.37       24.88      2.08 o
 -12   2   6       66.34       72.36      2.81 o
 -11   2   6      263.26      265.30      4.52 o
 -10   2   6        1.05        3.87      1.78 o
  -9   2   6       50.73       47.50      1.45 o
  -8   2   6       12.19       11.09      0.72 o
  -7   2   6      322.61      303.58      3.44 o
  -6   2   6      743.21      716.28      6.48 o
  -5   2   6        0.13        0.33      0.25 o
  -4   2   6      678.49      724.85      5.49 o
  -3   2   6        0.03        0.62      0.23 o
  -2   2   6       30.06       34.10      0.51 o
  -1   2   6       12.71       12.64      0.32 o
   0   2   6       84.32       83.92      1.21 o
   1   2   6      222.15      237.23      2.64 o
   2   2   6      101.99      116.75      1.62 o
   3   2   6       78.86       84.13      1.40 o
   4   2   6      604.74      597.70      8.38 o
   5   2   6        0.15        0.53      0.51 o
   6   2   6       64.40       62.57      2.17 o
   7   2   6      251.98      247.47      4.96 o
   8   2   6      131.05      121.36      3.42 o
   9   2   6        7.10        7.29      1.14 o
  10   2   6       18.94       15.93      1.74 o
 -12   3   6        0.00        1.16      1.24 o
 -11   3   6       19.99       24.19      1.49 o
 -10   3   6      429.16      432.62      7.10 o
  -9   3   6      244.84      223.59      3.36 o
  -8   3   6       55.61       56.71      1.36 o
  -7   3   6        0.03       -0.15      0.36 o
  -6   3   6      468.59      449.09      3.91 o
  -5   3   6       64.39       74.55      1.13 o
  -4   3   6       12.24       11.64      0.44 o
  -3   3   6        0.58        1.78      0.20 o
  -2   3   6       13.02       13.49      0.39 o
  -1   3   6       73.02       69.72      0.87 o
   0   3   6      377.77      396.12      3.77 o
   1   3   6        7.58        8.95      0.72 o
   2   3   6      155.11      159.56      2.07 o
   3   3   6      358.77      344.15      4.72 o
   4   3   6        0.89       -0.12      0.41 o
   5   3   6        0.28        0.88      0.57 o
   6   3   6       15.40       18.40      1.38 o
   7   3   6       21.40       20.37      1.57 o
   8   3   6        5.86        6.85      1.16 o
   9   3   6       16.82       16.18      2.00 o
 -12   4   6       16.60       16.41      2.06 o
 -11   4   6        4.02        3.21      0.95 o
 -10   4   6       40.53       42.84      1.79 o
  -9   4   6       44.21       45.18      1.46 o
  -8   4   6       56.28       50.70      1.34 o
  -7   4   6      287.97      270.53      3.06 o
  -6   4   6        7.27        8.45      0.51 o
  -5   4   6      190.24      176.36      1.95 o
  -4   4   6       39.19       38.56      0.85 o
  -3   4   6      181.99      160.39      1.85 o
  -2   4   6      112.46      104.37      1.18 o
  -1   4   6       16.94       15.86      0.43 o
   0   4   6      135.91      142.62      1.57 o
   1   4   6       12.65       12.34      0.49 o
   2   4   6        3.51        3.43      0.34 o
   3   4   6       77.04       74.43      1.70 o
   4   4   6       31.55       30.82      1.19 o
   5   4   6      237.92      226.93      4.40 o
   6   4   6      301.23      289.29      5.38 o
   7   4   6       10.60       12.79      1.41 o
   8   4   6       24.57       22.62      1.86 o
   9   4   6       75.38       77.62      2.95 o
 -12   5   6        0.11        1.43      1.10 o
 -11   5   6      151.62      149.60      3.74 o
 -10   5   6        0.05        0.19      0.69 o
  -9   5   6        5.83        5.90      0.73 o
  -8   5   6      260.74      253.34      3.66 o
  -7   5   6      533.54      461.94      4.50 o
  -6   5   6      271.86      264.27      2.92 o
  -5   5   6       98.63       90.48      1.58 o
  -4   5   6      131.61      128.03      1.88 o
  -3   5   6        2.73        2.29      0.35 o
  -2   5   6      205.07      193.51      2.37 o
  -1   5   6      388.26      395.04      3.58 o
   0   5   6       32.75       30.90      0.78 o
   1   5   6        0.83        0.59      0.23 o
   2   5   6        6.56        5.29      0.57 o
   3   5   6      251.27      240.06      3.57 o
   4   5   6        3.19        1.89      0.49 o
   5   5   6       59.45       60.32      1.74 o
   6   5   6        2.94        4.30      1.15 o
   7   5   6       65.36       62.69      2.47 o
   8   5   6       37.47       38.86      2.15 o
   9   5   6       30.27       28.87      2.15 o
 -12   6   6       66.44       71.85      3.53 o
 -11   6   6        0.82        1.28      0.99 o
 -10   6   6       46.36       45.69      2.05 o
  -9   6   6       26.16       23.46      1.29 o
  -8   6   6       37.29       24.40      1.13 o
  -7   6   6        1.94        2.94      0.45 o
  -6   6   6      450.00      433.16      4.60 o
  -5   6   6       17.08       22.58      0.82 o
  -4   6   6       73.79       57.41      1.24 o
  -3   6   6       20.69       19.73      0.79 o
  -2   6   6      628.35      600.26      5.68 o
  -1   6   6      236.68      222.12      2.65 o
   0   6   6      140.76      136.84      2.25 o
   1   6   6       41.96       40.17      1.47 o
   2   6   6       42.22       33.85      1.41 o
   3   6   6      367.76      336.16      5.33 o
   4   6   6      222.92      204.63      3.90 o
   5   6   6       18.69       23.52      1.21 o
   6   6   6       77.62       83.72      2.71 o
   7   6   6        0.04       -0.62      0.62 o
   8   6   6        0.79        1.33      1.07 o
   9   6   6        0.08        0.35      0.96 o
 -11   7   6       59.26       63.72      3.28 o
 -10   7   6       20.36       19.67      1.93 o
  -9   7   6        0.18       -0.04      0.53 o
  -8   7   6       16.21       14.60      0.97 o
  -7   7   6       14.62       10.82      0.91 o
  -6   7   6        0.83        0.05      0.37 o
  -5   7   6      383.20      311.56      3.63 o
  -4   7   6      187.00      183.27      2.73 o
  -3   7   6      127.47      121.60      2.06 o
  -2   7   6      234.23      215.89      2.70 o
  -1   7   6      985.21      940.72      8.36 o
   0   7   6       65.46       70.30      1.72 o
   1   7   6      580.30      574.09      6.92 o
   2   7   6        0.80        0.83      0.49 o
   3   7   6        3.35        1.71      0.57 o
   4   7   6       40.64       37.36      1.64 o
   5   7   6       19.33       21.00      1.43 o
   6   7   6        4.79        6.19      0.94 o
   7   7   6        5.60        3.81      1.21 o
   8   7   6      233.81      233.72      6.40 o
 -11   8   6        1.91        3.56      1.26 o
 -10   8   6       24.38       25.94      2.40 o
  -9   8   6        4.71        4.77      0.80 o
  -8   8   6       22.17       23.20      1.26 o
  -7   8   6       52.02       47.80      1.60 o
  -6   8   6       17.46       11.08      0.92 o
  -5   8   6       45.02       47.16      1.77 o
  -4   8   6      330.81      346.41      4.33 o
  -3   8   6        0.26        0.37      0.31 o
  -2   8   6      121.19      122.14      1.94 o
  -1   8   6      746.40      699.84      9.69 o
   0   8   6        5.95        5.62      0.66 o
   1   8   6      875.69      817.02      9.35 o
   2   8   6      374.95      384.31      7.05 o
   3   8   6       15.15       14.44      1.22 o
   4   8   6       63.83       61.59      2.35 o
   5   8   6       35.13       30.14      2.72 o
   6   8   6        0.08        0.43      0.59 o
   7   8   6       38.43       39.35      3.18 o
   8   8   6       18.86       20.87      2.34 o
 -10   9   6       84.22       96.18      3.93 o
  -9   9   6      252.03      263.45      4.81 o
  -8   9   6       11.11       10.30      1.00 o
  -7   9   6        1.25        1.79      0.56 o
  -6   9   6       78.36       76.36      2.00 o
  -5   9   6        0.12        0.36      0.41 o
  -4   9   6      207.26      203.00      3.77 o
  -3   9   6       24.72       31.39      1.23 o
  -2   9   6       51.80       49.88      1.71 o
  -1   9   6      117.49      114.94      2.20 o
   0   9   6      235.73      239.04      3.78 o
   1   9   6     1142.59     1109.57     13.08 o
   2   9   6      321.07      316.26      7.23 o
   3   9   6       89.28       91.46      2.64 o
   4   9   6       50.93       48.86      2.05 o
   5   9   6        5.10        5.57      1.13 o
   6   9   6      165.63      180.24      6.79 o
   7   9   6       12.72       13.18      2.21 o
  -9  10   6        7.64        7.43      1.42 o
  -8  10   6        5.21        5.37      0.83 o
  -7  10   6        4.32        4.57      0.75 o
  -6  10   6        5.17        5.67      0.76 o
  -5  10   6       22.62       22.48      1.15 o
  -4  10   6      223.12      241.29      4.34 o
  -3  10   6        0.19        0.85      0.56 o
  -2  10   6       39.91       42.36      2.28 o
  -1  10   6      191.77      177.96      6.26 o
   0  10   6       20.58       19.51      2.10 o
   1  10   6      171.06      162.27      6.07 o
   2  10   6        0.11       -0.52      0.79 o
   3  10   6      137.35      129.53      5.52 o
   4  10   6       65.82       68.48      4.02 o
   5  10   6        0.03        0.38      0.98 o
   6  10   6        4.64        4.16      1.51 o
  -8  11   6        9.44       11.62      1.49 o
  -7  11   6      108.40      113.02      3.02 o
  -6  11   6       24.77       25.28      1.46 o
  -5  11   6        2.04        1.57      0.62 o
  -4  11   6       57.77       63.37      2.74 o
  -3  11   6       13.66       13.40      1.36 o
  -2  11   6       10.36        9.05      1.70 o
  -1  11   6      100.27       94.40      4.54 o
   0  11   6        1.81        2.08      1.08 o
   1  11   6      113.67      102.94      4.85 o
   2  11   6       47.82       47.74      3.36 o
   3  11   6       58.76       52.02      3.61 o
   4  11   6       25.81       25.46      2.69 o
   5  11   6       63.03       65.07      4.17 o
  -7  12   6       95.43       92.71      3.21 o
  -6  12   6      111.99      115.07      3.09 o
  -5  12   6       29.59       31.23      1.63 o
  -4  12   6        0.13        0.55      0.65 o
  -3  12   6       42.83       40.04      3.10 o
  -2  12   6      184.32      193.49      7.04 o
  -1  12   6       17.18       15.08      2.29 o
   0  12   6        2.29        1.63      1.08 o
   1  12   6       17.31       20.08      2.68 o
   2  12   6        1.62        3.11      1.33 o
   3  12   6       36.32       35.54      3.15 o
   4  12   6      110.65      109.39      5.57 o
  -6  13   6        4.37        8.19      2.07 o
  -5  13   6      148.35      149.21      3.63 o
  -4  13   6       23.89       21.64      2.00 o
  -3  13   6       82.34       86.21      4.66 o
  -2  13   6       97.06       99.09      4.99 o
  -1  13   6       27.26       30.60      2.89 o
   0  13   6       68.51       68.13      4.18 o
   1  13   6        5.06        4.99      1.53 o
   2  13   6       23.39       24.22      3.13 o
  -2  14   6        5.18        4.14      1.46 o
  -1  14   6       14.97       16.13      2.60 o
 -13   1   7       37.18       38.80      2.02 o
 -12   1   7        1.51        2.56      1.32 o
 -11   1   7       30.41       26.70      3.01 o
 -10   1   7        4.43        3.21      0.77 o
  -9   1   7       15.38       15.59      0.90 o
  -8   1   7        1.87        2.22      0.74 o
  -7   1   7        4.60        5.95      0.54 o
  -6   1   7      630.68      583.29      5.50 o
  -5   1   7      453.82      420.27      3.89 o
  -4   1   7      280.18      283.03      2.71 o
  -3   1   7      662.55      654.21      4.30 o
  -2   1   7      332.06      338.62      2.59 o
  -1   1   7      306.37      302.77      2.33 o
   0   1   7      176.88      198.39      2.04 o
   1   1   7       17.06       16.68      0.62 o
   2   1   7      272.87      268.04      3.02 o
   3   1   7      124.08      116.06      2.02 o
   4   1   7     1159.20     1135.22     13.53 o
   5   1   7       18.11       16.68      1.26 o
   6   1   7        0.74        0.66      0.47 o
   7   1   7        5.34        6.85      2.64 o
   8   1   7      115.27      113.90      3.38 o
   9   1   7       31.01       29.75      2.03 o
 -12   2   7       14.78       14.52      1.32 o
 -11   2   7       66.71       62.08      2.11 o
 -10   2   7       20.94       22.26      1.22 o
  -9   2   7       47.85       44.31      1.45 o
  -8   2   7        7.71        8.78      0.67 o
  -7   2   7      304.64      291.36      3.39 o
  -6   2   7      116.02      101.34      1.56 o
  -5   2   7      341.77      328.83      3.02 o
  -4   2   7       55.22       51.80      0.89 o
  -3   2   7      419.72      424.89      2.89 o
  -2   2   7       14.48       15.83      0.37 o
  -1   2   7      355.70      384.56      2.92 o
   0   2   7       62.44       69.39      1.15 o
   1   2   7      516.74      489.10      5.65 o
   2   2   7      722.63      710.47      6.97 o
   3   2   7        0.08        0.44      0.28 o
   4   2   7       24.17       25.73      1.36 o
   5   2   7       10.80        7.67      1.19 o
   6   2   7        6.59        5.95      0.93 o
   7   2   7      350.52      342.13      6.27 o
   8   2   7        6.98        7.09      1.12 o
   9   2   7        5.85        7.14      1.59 o
 -12   3   7        5.93        6.57      1.02 o
 -11   3   7        5.93        7.73      1.59 o
 -10   3   7       74.61       76.11      1.95 o
  -9   3   7       13.31       18.32      1.06 o
  -8   3   7        0.48        0.85      0.36 o
  -7   3   7       72.81       77.39      1.64 o
  -6   3   7       29.44       28.08      0.77 o
  -5   3   7     1194.97     1130.27      8.36 o
  -4   3   7       18.06       22.30      0.60 o
  -3   3   7      144.94      152.84      1.59 o
  -2   3   7     1122.42     1171.56      6.93 o
  -1   3   7      206.28      224.28      2.21 o
   0   3   7      416.87      428.32      4.69 o
   1   3   7      655.29      640.19      7.18 o
   2   3   7      442.79      426.25      5.23 o
   3   3   7      154.17      141.83      2.48 o
   4   3   7       16.77       19.61      1.29 o
   5   3   7       61.98       60.06      3.07 o
   6   3   7       90.40       78.98      2.56 o
   7   3   7       10.07       10.00      1.26 o
   8   3   7        1.29        1.55      0.96 o
   9   3   7       12.13       12.83      1.58 o
 -12   4   7       22.53       20.89      1.76 o
 -11   4   7       22.51       24.83      1.82 o
 -10   4   7       12.73       10.97      0.95 o
  -9   4   7      105.67      109.75      2.13 o
  -8   4   7        7.91        6.51      0.59 o
  -7   4   7        5.69        3.84      0.47 o
  -6   4   7        1.55        0.71      0.28 o
  -5   4   7       36.46       26.86      0.72 o
  -4   4   7      305.78      272.78      2.61 o
  -3   4   7      266.28      273.47      2.63 o
  -2   4   7      503.48      463.07      3.79 o
  -1   4   7      151.27      138.73      1.51 o
   0   4   7      150.91      152.42      2.50 o
   1   4   7        0.15        0.24      0.30 o
   2   4   7      232.55      228.65      3.77 o
   3   4   7      144.05      143.34      2.86 o
   4   4   7       38.19       38.66      1.48 o
   5   4   7        0.71        0.79      0.49 o
   6   4   7        0.00       -0.16      0.45 o
   7   4   7      197.70      204.16      5.48 o
   8   4   7        7.27        9.93      1.64 o
 -12   5   7       23.14       23.65      2.46 o
 -11   5   7       13.73       11.65      1.35 o
 -10   5   7        9.13        8.92      1.01 o
  -9   5   7       26.07       30.57      1.40 o
  -8   5   7       37.98       35.95      1.30 o
  -7   5   7      193.02      192.81      2.92 o
  -6   5   7     1199.77     1075.78      8.79 o
  -5   5   7        0.81        0.39      0.23 o
  -4   5   7       45.73       44.75      1.09 o
  -3   5   7     1120.33     1055.58      8.49 o
  -2   5   7       60.25       71.31      1.34 o
  -1   5   7      721.60      674.55      5.67 o
   0   5   7       62.14       50.18      1.02 o
   1   5   7       62.40       62.06      1.20 o
   2   5   7      200.17      211.37      3.29 o
   3   5   7      374.16      359.52      5.51 o
   4   5   7        8.98        6.61      0.74 o
   5   5   7      181.90      170.57      3.84 o
   6   5   7       16.71       17.63      1.89 o
   7   5   7       24.61       26.46      1.82 o
   8   5   7       11.28       13.34      1.58 o
 -11   6   7       11.43       10.51      1.32 o
 -10   6   7       23.77       25.56      1.88 o
  -9   6   7       46.22       48.90      1.75 o
  -8   6   7       49.56       44.59      1.31 o
  -7   6   7       44.06       39.62      1.18 o
  -6   6   7        5.16        5.39      0.59 o
  -5   6   7        0.80       -0.43      0.43 o
  -4   6   7       46.56       47.41      1.17 o
  -3   6   7      455.64      413.32      4.36 o
  -2   6   7       18.24       18.53      0.76 o
  -1   6   7      224.23      216.11      3.10 o
   0   6   7      301.66      294.24      4.17 o
   1   6   7      421.50      403.13      6.03 o
   2   6   7       75.17       81.24      2.24 o
   3   6   7        0.52        0.48      0.46 o
   4   6   7        4.98        7.43      1.09 o
   5   6   7       95.56      100.52      3.55 o
   6   6   7       56.06       57.28      3.02 o
   7   6   7       65.96       71.00      3.33 o
   8   6   7       39.86       42.82      2.77 o
 -11   7   7       27.93       31.17      3.27 o
 -10   7   7       90.69       95.90      2.59 o
  -9   7   7        6.37        7.59      0.91 o
  -8   7   7       40.42       34.35      1.28 o
  -7   7   7       69.62       67.62      1.57 o
  -6   7   7        6.81       11.09      0.99 o
  -5   7   7        4.92        5.80      0.54 o
  -4   7   7      294.26      267.17      3.28 o
  -3   7   7       18.60       14.12      0.81 o
  -2   7   7      242.79      237.08      2.96 o
  -1   7   7       81.53       73.89      1.70 o
   0   7   7      296.83      270.37      4.03 o
   1   7   7      509.13      485.43      6.22 o
   2   7   7       38.49       34.60      1.55 o
   3   7   7       11.75       12.64      1.17 o
   4   7   7      109.17      105.09      2.82 o
   5   7   7        9.23        7.93      1.04 o
   6   7   7        8.15        8.77      1.93 o
   7   7   7       55.55       57.31      3.09 o
 -10   8   7       72.97       68.95      2.26 o
  -9   8   7      116.67      118.71      2.84 o
  -8   8   7       90.86       93.00      2.11 o
  -7   8   7        1.52        1.59      0.57 o
  -6   8   7        0.83        0.39      0.39 o
  -5   8   7        0.65        1.65      0.45 o
  -4   8   7       10.30        8.72      0.71 o
  -3   8   7      144.65      132.88      2.33 o
  -2   8   7       21.92       21.55      1.01 o
  -1   8   7        2.12        2.00      0.49 o
   0   8   7        9.54        7.18      0.77 o
   1   8   7        3.34        5.61      0.73 o
   2   8   7       78.09       72.39      2.96 o
   3   8   7      214.91      211.60      4.25 o
   4   8   7       20.74       19.65      1.53 o
   5   8   7      186.01      180.20      4.03 o
   6   8   7       74.04       77.83      5.87 o
   7   8   7      145.85      148.95      4.94 o
 -10   9   7        7.59        5.64      1.39 o
  -9   9   7       95.19      105.26      2.58 o
  -8   9   7        1.24        1.42      0.53 o
  -7   9   7        5.89        4.69      0.73 o
  -6   9   7       32.20       29.38      1.32 o
  -5   9   7       11.73        9.33      0.87 o
  -4   9   7       13.52       16.44      1.06 o
  -3   9   7        3.91        4.71      0.55 o
  -2   9   7        0.05        0.37      0.45 o
  -1   9   7      159.54      155.24      2.74 o
   0   9   7       66.13       67.24      1.90 o
   1   9   7       29.97       31.17      1.36 o
   2   9   7       87.61       90.65      2.29 o
   3   9   7       61.07       59.76      2.21 o
   4   9   7       26.60       27.24      1.74 o
   5   9   7       36.70       37.69      1.89 o
   6   9   7        5.47        5.81      1.07 o
  -9  10   7       83.17       81.02      2.15 o
  -8  10   7        5.06        3.66      0.77 o
  -7  10   7        8.22        8.76      0.95 o
  -6  10   7        0.01        0.21      0.46 o
  -5  10   7      115.86      119.21      2.60 o
  -4  10   7        0.98        2.98      0.62 o
  -3  10   7        6.14        7.32      1.08 o
  -2  10   7      142.09      123.50      3.65 o
  -1  10   7        7.55        9.01      1.02 o
   0  10   7       51.21       52.97      2.03 o
   1  10   7       76.19       72.70      2.92 o
   2  10   7        0.15        0.09      0.69 o
   3  10   7      733.70      743.21     12.86 o
   4  10   7        9.98        8.55      1.88 o
   5  10   7        0.08        1.55      1.13 o
  -8  11   7        3.17        3.84      0.89 o
  -7  11   7      149.03      153.06      3.66 o
  -6  11   7       21.89       23.43      2.17 o
  -5  11   7       46.87       48.32      2.37 o
  -4  11   7       34.74       37.86      2.25 o
  -3  11   7        0.18        0.66      1.01 o
  -2  11   7      251.80      240.61      7.97 o
  -1  11   7       39.03       36.53      2.92 o
   0  11   7       39.84       39.74      3.03 o
   1  11   7        0.15        0.47      0.94 o
   2  11   7        0.71        2.22      1.14 o
   3  11   7       35.57       35.82      3.09 o
   4  11   7      165.33      166.32      6.84 o
  -7  12   7        0.48        1.00      0.71 o
  -6  12   7       47.49       57.31      3.55 o
  -5  12   7       29.71       29.49      1.63 o
  -4  12   7       96.37       91.13      4.72 o
  -3  12   7      129.74      121.37      5.51 o
  -2  12   7        5.63        4.84      1.44 o
  -1  12   7       12.30        9.29      1.89 o
   0  12   7       56.90       58.65      3.84 o
   1  12   7       28.42       24.44      2.61 o
   2  12   7        3.04        3.21      1.37 o
   3  12   7        3.03        1.73      1.19 o
  -5  13   7       23.90       26.31      3.35 o
  -4  13   7        4.23        5.24      1.65 o
  -3  13   7      145.62      156.87      6.59 o
  -2  13   7      170.75      185.14      7.30 o
  -1  13   7      107.00      115.07      5.60 o
   0  13   7        0.16       -0.46      0.93 o
   1  13   7       48.76       46.12      3.61 o
 -12   0   8      177.63      176.42      5.36 o
 -11   0   8       36.69       41.71      2.55 o
 -10   0   8       80.17       75.25      2.52 o
  -9   0   8        1.04        0.70      0.56 o
  -8   0   8       79.81       86.20      2.42 o
  -7   0   8     3786.90     3473.19     38.74 o
  -6   0   8       99.35       87.16      2.18 o
  -5   0   8       12.39        6.19      0.61 o
  -4   0   8      113.13      110.96      2.04 o
  -3   0   8      126.82      127.49      1.96 o
  -2   0   8      158.69      134.29      1.78 o
  -1   0   8      289.45      290.39      3.01 o
   0   0   8      532.97      540.89      9.46 o
   1   0   8      622.12      612.89     19.06 o
   2   0   8      290.77      268.68      5.00 o
   3   0   8       25.59       20.37      1.36 o
   4   0   8      175.31      173.44      4.05 o
   5   0   8       79.00       83.81      4.65 o
   6   0   8      349.06      352.34      8.80 o
   7   0   8      557.07      506.53     24.57 o
   8   0   8      155.92      142.53      7.54 o
 -12   1   8       86.62       84.42      3.09 o
 -11   1   8       11.29       11.60      1.17 o
 -10   1   8        7.27        7.33      0.73 o
  -9   1   8      177.52      168.35      2.62 o
  -8   1   8       73.85       71.69      1.56 o
  -7   1   8        1.22        0.66      0.36 o
  -6   1   8        1.86        1.76      0.32 o
  -5   1   8      349.34      311.28      3.16 o
  -4   1   8      334.45      334.88      3.07 o
  -3   1   8      578.86      542.05      3.78 o
  -2   1   8       71.95       57.12      0.79 o
  -1   1   8      356.02      315.62      2.49 o
   0   1   8      651.13      608.23      5.36 o
   1   1   8      169.83      135.82      1.71 o
   2   1   8      275.29      239.48      3.24 o
   3   1   8      235.43      224.65      3.25 o
   4   1   8        0.30        0.48      0.37 o
   5   1   8       84.11       86.74      2.00 o
   6   1   8      142.81      142.30      3.53 o
   7   1   8       30.13       27.48      1.79 o
   8   1   8        0.88        1.14      0.73 o
 -12   2   8        1.40        1.88      0.78 o
 -11   2   8        1.72        3.45      0.82 o
 -10   2   8        4.61        6.18      0.75 o
  -9   2   8      181.25      175.40      2.69 o
  -8   2   8       93.81       90.31      1.76 o
  -7   2   8       12.36       14.58      0.74 o
  -6   2   8        3.09        2.57      0.37 o
  -5   2   8     1536.58     1450.98     10.49 o
  -4   2   8       11.87       13.26      0.49 o
  -3   2   8       24.29       17.87      0.48 o
  -2   2   8       21.27       19.80      0.45 o
  -1   2   8      779.58      782.79      5.69 o
   0   2   8      358.47      344.93      4.16 o
   1   2   8        0.29        1.53      0.47 o
   2   2   8       53.27       52.97      2.04 o
   3   2   8       85.85       86.55      2.31 o
   4   2   8       40.43       35.53      1.58 o
   5   2   8      150.16      139.82      3.35 o
   6   2   8        0.20        1.10      0.67 o
   7   2   8        0.55        0.63      0.62 o
   8   2   8       21.04       24.27      1.78 o
 -12   3   8        0.20       -0.13      0.72 o
 -11   3   8       64.16       65.99      2.20 o
 -10   3   8       19.18       17.42      1.14 o
  -9   3   8      456.92      444.75      4.71 o
  -8   3   8       27.52       32.19      1.06 o
  -7   3   8       74.68       68.17      1.38 o
  -6   3   8      116.84      104.64      1.53 o
  -5   3   8       27.71       23.47      0.69 o
  -4   3   8     1053.30      920.32      6.97 o
  -3   3   8      284.80      254.20      2.22 o
  -2   3   8        5.85        4.57      0.26 o
  -1   3   8      216.75      190.03      1.93 o
   0   3   8      229.81      222.76      3.23 o
   1   3   8        2.68        2.02      0.43 o
   2   3   8      131.51      128.59      2.36 o
   3   3   8       10.29       10.70      1.01 o
   4   3   8        9.12        7.36      0.91 o
   5   3   8       60.99       60.79      2.17 o
   6   3   8       80.95       82.22      2.67 o
   7   3   8      109.29      112.10      3.32 o
   8   3   8        6.18       10.60      1.61 o
 -12   4   8        8.02        8.63      1.29 o
 -11   4   8       58.86       58.75      2.41 o
 -10   4   8       10.87        7.54      0.93 o
  -9   4   8       52.25       57.36      1.67 o
  -8   4   8       15.11       15.15      0.85 o
  -7   4   8        5.68        4.72      0.51 o
  -6   4   8       96.55       95.04      1.48 o
  -5   4   8       48.89       53.94      1.04 o
  -4   4   8      422.23      406.96      3.60 o
  -3   4   8       18.48       13.29      0.51 o
  -2   4   8      417.94      385.38      3.03 o
  -1   4   8      443.55      428.98      4.13 o
   0   4   8       74.85       72.29      1.67 o
   1   4   8       62.37       57.65      1.53 o
   2   4   8      205.23      190.71      3.11 o
   3   4   8      366.07      345.19      4.76 o
   4   4   8      134.16      128.28      4.87 o
   5   4   8        2.61        1.82      1.08 o
   6   4   8        4.55        3.73      0.90 o
   7   4   8        0.34        0.26      0.66 o
   8   4   8        9.54        8.80      1.31 o
 -12   5   8       15.26       13.35      1.52 o
 -11   5   8        2.32        2.71      0.94 o
 -10   5   8       77.79       75.95      2.26 o
  -9   5   8       52.15       51.71      1.79 o
  -8   5   8       17.09       19.62      1.01 o
  -7   5   8       47.24       46.00      1.19 o
  -6   5   8       30.85       35.88      1.01 o
  -5   5   8      494.63      440.48      4.26 o
  -4   5   8        2.59        2.54      0.33 o
  -3   5   8     1335.01     1231.79     10.53 o
  -2   5   8      396.85      358.08      3.88 o
  -1   5   8      162.60      147.68      2.45 o
   0   5   8      340.68      348.99      4.76 o
   1   5   8        0.02        0.10      0.40 o
   2   5   8       18.37       17.24      1.01 o
   3   5   8        0.04        0.43      0.40 o
   4   5   8       73.95       78.85      2.47 o
   5   5   8      215.62      223.79      4.68 o
   6   5   8        0.18       -0.47      0.83 o
   7   5   8       29.74       31.98      2.01 o
 -11   6   8       19.98       23.19      1.83 o
 -10   6   8       35.19       34.03      1.59 o
  -9   6   8       37.93       38.59      1.71 o
  -8   6   8       16.36       15.99      1.03 o
  -7   6   8       40.07       55.45      1.32 o
  -6   6   8      158.40      147.23      2.15 o
  -5   6   8       14.17       18.31      0.89 o
  -4   6   8      266.42      244.60      3.08 o
  -3   6   8        1.04        1.34      0.35 o
  -2   6   8       57.93       57.95      1.52 o
  -1   6   8      300.04      296.22      3.97 o
   0   6   8      130.20      130.02      2.56 o
   1   6   8       24.90       24.05      2.32 o
   2   6   8       21.17       21.37      1.27 o
   3   6   8        4.75        6.49      1.25 o
   4   6   8       77.61       71.49      3.82 o
   5   6   8       41.84       40.86      2.35 o
   6   6   8        4.93        4.53      2.24 o
   7   6   8       31.80       26.26      2.46 o
 -11   7   8        2.37        2.76      1.11 o
 -10   7   8       75.07       80.79      2.41 o
  -9   7   8       11.25       16.49      1.49 o
  -8   7   8       28.70       32.67      1.28 o
  -7   7   8        7.16        4.19      0.60 o
  -6   7   8       38.63       40.75      1.25 o
  -5   7   8      203.76      187.47      2.73 o
  -4   7   8       34.84       27.67      0.99 o
  -3   7   8       27.29       20.38      0.99 o
  -2   7   8      520.70      513.02      6.02 o
  -1   7   8       54.14       50.62      1.49 o
   0   7   8      824.08      786.26      9.19 o
   1   7   8        0.06       -0.19      0.43 o
   2   7   8        7.12        7.75      0.96 o
   3   7   8      156.83      162.70      3.62 o
   4   7   8       26.69       26.16      1.54 o
   5   7   8        1.97        2.16      0.98 o
   6   7   8        3.22        6.74      1.54 o
   7   7   8       96.55      102.67      5.55 o
 -10   8   8       11.20       14.14      1.29 o
  -9   8   8       58.48       61.94      2.08 o
  -8   8   8       19.72       21.30      1.15 o
  -7   8   8        1.90        1.43      0.48 o
  -6   8   8        2.31        1.47      0.52 o
  -5   8   8        4.53        2.10      0.46 o
  -4   8   8      147.43      131.93      2.23 o
  -3   8   8      329.85      342.19      5.13 o
  -2   8   8       31.33       34.26      1.28 o
  -1   8   8      145.16      144.79      2.66 o
   0   8   8      126.20      119.37      2.60 o
   1   8   8        0.21        0.59      0.48 o
   2   8   8      209.71      198.79      3.61 o
   3   8   8      259.16      261.95      4.99 o
   4   8   8       89.30       86.70      2.70 o
   5   8   8      111.02      110.24      7.03 o
   6   8   8        2.76        1.82      1.25 o
  -9   9   8        0.43        1.63      0.61 o
  -8   9   8      707.70      724.43      8.00 o
  -7   9   8        2.39        1.43      0.59 o
  -6   9   8       30.98       29.05      1.34 o
  -5   9   8      105.74      108.88      3.07 o
  -4   9   8      136.85      142.27      2.80 o
  -3   9   8        2.28        2.80      1.11 o
  -2   9   8      180.98      180.77      3.44 o
  -1   9   8       27.44       30.87      1.40 o
   0   9   8        7.75        8.01      1.24 o
   1   9   8        0.02        0.41      0.49 o
   2   9   8      507.52      512.80      6.95 o
   3   9   8        5.18        4.80      1.10 o
   4   9   8       14.19       16.57      1.48 o
   5   9   8      141.92      145.76      3.74 o
  -8  10   8        0.03       -0.47      0.64 o
  -7  10   8        9.69       10.82      1.02 o
  -6  10   8        2.96        2.72      0.88 o
  -5  10   8        4.57        5.56      0.83 o
  -4  10   8       29.86       27.96      1.91 o
  -3  10   8      144.34      154.72      6.96 o
  -2  10   8       21.89       18.06      1.59 o
  -1  10   8      211.19      213.55      3.82 o
   0  10   8       46.61       44.93      1.68 o
   1  10   8        2.24        2.12      0.71 o
   2  10   8        0.96       -0.20      0.71 o
   3  10   8       32.67       33.60      2.18 o
   4  10   8       12.62       11.07      1.52 o
  -7  11   8        4.05        4.34      0.91 o
  -6  11   8      107.47      108.09      3.07 o
  -5  11   8       11.11       10.81      1.74 o
  -4  11   8        4.55        5.77      1.63 o
  -3  11   8       15.47       13.69      2.26 o
  -2  11   8      220.46      224.45      7.86 o
  -1  11   8        0.95       -0.64      0.74 o
   0  11   8      106.91       98.63      4.94 o
   1  11   8        0.94        0.43      0.99 o
   2  11   8        0.11        1.06      1.12 o
   3  11   8        1.82        2.63      1.32 o
  -6  12   8      159.78      161.45      5.13 o
  -5  12   8      135.39      140.29      4.67 o
  -4  12   8       24.30       27.40      3.20 o
  -3  12   8        0.06        0.06      0.89 o
  -2  12   8       11.70        8.20      1.90 o
  -1  12   8        5.13        4.07      1.41 o
   0  12   8       71.84       77.32      4.53 o
   1  12   8       26.81       22.08      2.97 o
   2  12   8        1.85        1.82      1.21 o
 -12   1   9       39.23       37.54      1.85 o
 -11   1   9       23.05       23.44      1.50 o
 -10   1   9       88.76       87.88      1.95 o
  -9   1   9       61.37       59.90      1.52 o
  -8   1   9        0.36        0.72      0.34 o
  -7   1   9      223.16      205.66      2.61 o
  -6   1   9      480.66      465.28      4.47 o
  -5   1   9      247.98      223.35      2.43 o
  -4   1   9      833.85      804.81      6.01 o
  -3   1   9      133.70      133.18      1.41 o
  -2   1   9        9.20        4.74      0.32 o
  -1   1   9       46.29       40.71      0.71 o
   0   1   9       17.34       17.55      0.73 o
   1   1   9      207.24      198.10      4.15 o
   2   1   9        2.15        1.57      0.32 o
   3   1   9      119.47      119.36      2.16 o
   4   1   9       24.77       24.47      1.04 o
   5   1   9       37.45       35.91      1.33 o
   6   1   9       36.32       32.06      1.72 o
   7   1   9       22.59       20.94      1.62 o
 -12   2   9        4.15        5.09      1.58 o
 -11   2   9       76.17       77.85      2.80 o
 -10   2   9      167.22      153.94      2.76 o
  -9   2   9       27.33       31.49      1.13 o
  -8   2   9      149.46      143.93      2.20 o
  -7   2   9      135.00      134.80      2.02 o
  -6   2   9       30.88       29.43      0.89 o
  -5   2   9      756.18      692.09      5.69 o
  -4   2   9      113.72      103.64      1.37 o
  -3   2   9        7.83       10.30      0.46 o
  -2   2   9       40.17       38.20      0.64 o
  -1   2   9      181.23      174.53      2.03 o
   0   2   9        1.01        0.52      0.30 o
   1   2   9      247.45      251.44      3.19 o
   2   2   9      160.79      155.73      3.24 o
   3   2   9       20.07       21.82      1.24 o
   4   2   9        2.67        2.50      1.37 o
   5   2   9       50.34       47.66      1.98 o
   6   2   9        3.39        3.66      0.93 o
   7   2   9        0.00       -0.32      0.67 o
 -12   3   9      125.02      130.81      3.27 o
 -11   3   9        9.52        9.56      0.97 o
 -10   3   9       32.22       35.17      1.67 o
  -9   3   9       15.65       12.04      1.12 o
  -8   3   9      145.58      153.47      2.31 o
  -7   3   9       46.14       51.43      1.22 o
  -6   3   9        9.49        8.82      0.56 o
  -5   3   9        9.50       12.99      0.61 o
  -4   3   9      278.04      264.25      2.52 o
  -3   3   9       23.30       21.31      0.58 o
  -2   3   9       44.86       46.17      0.71 o
  -1   3   9      161.74      151.36      1.89 o
   0   3   9        6.69        3.38      0.46 o
   1   3   9      526.48      530.47      6.43 o
   2   3   9      520.77      511.28      7.59 o
   3   3   9       66.40       60.83      2.02 o
   4   3   9       29.52       29.59      1.53 o
   5   3   9        1.51        0.68      0.63 o
   6   3   9        0.05       -0.20      0.66 o
   7   3   9       58.00       61.05      2.48 o
 -12   4   9       27.67       32.41      2.30 o
 -11   4   9      145.34      143.48      3.27 o
 -10   4   9        7.49        5.74      0.88 o
  -9   4   9      148.26      158.00      2.87 o
  -8   4   9       82.83       80.11      1.78 o
  -7   4   9       97.32       90.12      1.81 o
  -6   4   9        0.18       -0.17      0.25 o
  -5   4   9      269.32      242.44      2.59 o
  -4   4   9       48.94       48.29      0.98 o
  -3   4   9      137.71      125.76      1.46 o
  -2   4   9        1.58        2.28      0.28 o
  -1   4   9        1.33        2.31      0.35 o
   0   4   9      161.50      162.27      2.55 o
   1   4   9       61.53       62.42      1.66 o
   2   4   9       86.08       86.68      2.02 o
   3   4   9       65.60       69.59      2.25 o
   4   4   9      117.91      106.92      2.94 o
   5   4   9        4.40        6.51      0.99 o
   6   4   9        0.63        0.54      0.72 o
   7   4   9       36.86       36.83      2.09 o
 -11   5   9        0.07        0.52      0.61 o
 -10   5   9       10.19       11.95      1.15 o
  -9   5   9       13.49       12.64      1.12 o
  -8   5   9        6.99        6.06      0.71 o
  -7   5   9       12.05       13.90      1.08 o
  -6   5   9      117.69      114.67      2.07 o
  -5   5   9      419.42      388.61      3.96 o
  -4   5   9      145.60      117.34      1.75 o
  -3   5   9      225.81      216.01      2.37 o
  -2   5   9       79.47       70.84      1.30 o
  -1   5   9       57.47       61.99      1.73 o
   0   5   9     1112.58     1107.92     13.75 o
   1   5   9       22.91       24.46      1.46 o
   2   5   9        1.59       -0.05      0.51 o
   3   5   9      157.84      148.89      5.47 o
   4   5   9       28.09       28.54      2.82 o
   5   5   9      149.72      151.07      4.48 o
   6   5   9        1.81        1.94      0.82 o
   7   5   9       43.33       42.57      2.63 o
 -11   6   9       64.23       64.00      2.24 o
 -10   6   9       25.58       27.06      1.47 o
  -9   6   9       15.34       13.96      1.18 o
  -8   6   9        3.34        3.29      0.59 o
  -7   6   9      159.72      161.23      2.52 o
  -6   6   9       62.42       63.55      1.41 o
  -5   6   9        6.67        7.60      0.57 o
  -4   6   9       19.31       18.42      0.77 o
  -3   6   9      232.49      216.79      2.70 o
  -2   6   9      324.57      318.33      4.28 o
  -1   6   9        0.47        1.54      0.48 o
   0   6   9        8.19       10.13      0.90 o
   1   6   9        3.11        0.69      0.49 o
   2   6   9       40.86       40.58      1.88 o
   3   6   9      128.93      130.77      3.16 o
   4   6   9       17.56       21.41      1.88 o
   5   6   9      237.69      238.16     12.76 o
   6   6   9      112.09      114.51      4.14 o
 -10   7   9       18.95       19.72      1.46 o
  -9   7   9       10.21       11.06      1.09 o
  -8   7   9      146.01      148.64      2.76 o
  -7   7   9      114.52      105.84      2.03 o
  -6   7   9      207.39      216.93      2.99 o
  -5   7   9       24.80       27.31      0.93 o
  -4   7   9       10.84       10.50      0.77 o
  -3   7   9       16.94       17.74      1.18 o
  -2   7   9      522.29      496.72      6.02 o
  -1   7   9       64.49       65.49      1.75 o
   0   7   9       14.02       14.93      1.11 o
   1   7   9        6.17        5.11      0.73 o
   2   7   9        6.78        4.57      0.84 o
   3   7   9       13.65       16.14      1.39 o
   4   7   9        2.99        2.37      1.34 o
   5   7   9       62.66       59.88      3.19 o
   6   7   9        4.12        2.68      1.53 o
 -10   8   9        5.85        5.94      0.94 o
  -9   8   9       32.62       30.91      1.56 o
  -8   8   9        1.67        0.93      0.50 o
  -7   8   9       75.71       74.90      1.87 o
  -6   8   9       16.21       16.00      0.97 o
  -5   8   9      252.41      252.25      4.06 o
  -4   8   9      311.44      306.49      4.67 o
  -3   8   9       18.78       20.87      1.21 o
  -2   8   9       89.81       85.65      2.22 o
  -1   8   9        1.00        1.38      0.51 o
   0   8   9        8.49        9.76      0.95 o
   1   8   9       53.82       58.11      1.89 o
   2   8   9      204.68      215.79      3.92 o
   3   8   9       41.42       44.47      2.01 o
   4   8   9        9.38        9.14      1.53 o
   5   8   9      103.34      103.38      4.02 o
  -9   9   9       47.38       44.16      1.64 o
  -8   9   9       32.13       34.37      1.41 o
  -7   9   9       20.65       23.72      1.23 o
  -6   9   9       10.35       10.88      1.00 o
  -5   9   9        1.29        1.11      0.49 o
  -4   9   9        0.85        1.31      0.52 o
  -3   9   9       37.63       37.59      1.74 o
  -2   9   9        7.07        8.05      0.91 o
  -1   9   9        3.89        2.74      1.07 o
   0   9   9       45.78       39.06      1.61 o
   1   9   9       33.38       31.84      1.50 o
   2   9   9       68.34       69.33      2.27 o
   3   9   9        3.38        3.21      0.73 o
   4   9   9       16.09       15.83      1.50 o
  -8  10   9       44.17       39.87      1.54 o
  -7  10   9       39.60       43.96      1.55 o
  -6  10   9       32.17       32.96      1.50 o
  -5  10   9       34.34       30.47      2.85 o
  -4  10   9      262.29      259.73      5.62 o
  -3  10   9        7.56        7.90      1.25 o
  -2  10   9       19.84       19.12      1.50 o
  -1  10   9       66.38       75.40      2.22 o
   0  10   9      118.02      120.19      3.62 o
   1  10   9        1.87        1.66      0.64 o
   2  10   9       45.95       45.71      1.82 o
   3  10   9        3.62        5.03      0.87 o
  -6  11   9       42.23       43.09      2.08 o
  -5  11   9        2.30        1.70      0.71 o
  -4  11   9        1.50        1.12      0.83 o
  -3  11   9       40.39       38.95      3.18 o
  -2  11   9       88.69       91.36      4.85 o
  -1  11   9      110.47      114.36      5.51 o
   0  11   9       33.27       36.42      3.13 o
   1  11   9       11.26       15.03      2.47 o
   2  11   9       19.70       23.27      2.96 o
  -4  12   9        0.27        0.30      0.95 o
  -3  12   9        0.95       -0.13      0.94 o
  -2  12   9       14.85       11.91      2.15 o
  -1  12   9        0.48        0.76      1.12 o
 -12   0  10       92.16      101.20      4.07 o
 -11   0  10       34.38       39.35      4.27 o
 -10   0  10       35.88       38.14      4.22 o
  -9   0  10       41.00       35.52      1.72 o
  -8   0  10        2.64        0.91      0.66 o
  -7   0  10       68.47       70.30      1.91 o
  -6   0  10      893.78      807.46     10.73 o
  -5   0  10      261.76      250.46      3.80 o
  -4   0  10      651.40      613.53      6.58 o
  -3   0  10      150.47      138.52      2.45 o
  -2   0  10     1287.67     1212.95     12.68 o
  -1   0  10      509.02      465.16      5.61 o
   0   0  10       17.46       13.87      2.12 o
   1   0  10      163.53      155.41      3.76 o
   2   0  10      326.34      324.20      6.50 o
   3   0  10        9.94       12.40      1.65 o
   4   0  10        1.03        3.23      0.74 o
   5   0  10        0.66        0.23      1.00 o
   6   0  10        4.62        4.73      1.03 o
 -12   1  10      136.62      140.71      5.09 o
 -11   1  10       12.06       13.17      1.09 o
 -10   1  10      262.39      251.66      3.60 o
  -9   1  10       81.58       77.68      1.81 o
  -8   1  10      257.99      242.27      3.07 o
  -7   1  10       95.60       91.88      1.57 o
  -6   1  10       98.91       94.14      1.52 o
  -5   1  10      282.66      276.10      3.04 o
  -4   1  10      157.99      153.01      1.80 o
  -3   1  10       12.80       12.11      0.52 o
  -2   1  10      859.62      842.16      6.10 o
  -1   1  10       34.03       29.10      0.70 o
   0   1  10      235.84      216.29      3.88 o
   1   1  10       95.37       84.56      2.65 o
   2   1  10        2.55        1.35      0.49 o
   3   1  10       27.65       27.75      1.01 o
   4   1  10        0.10        0.21      0.36 o
   5   1  10        1.23        0.40      1.08 o
   6   1  10       25.70       26.36      1.70 o
 -12   2  10        0.78        1.34      1.02 o
 -11   2  10       75.64       78.46      2.38 o
 -10   2  10        1.78        2.70      1.29 o
  -9   2  10      164.94      159.44      3.42 o
  -8   2  10      306.57      290.00      3.73 o
  -7   2  10       13.63       13.69      0.80 o
  -6   2  10        3.37        2.33      0.36 o
  -5   2  10       95.76       96.42      1.69 o
  -4   2  10        1.98        1.55      0.30 o
  -3   2  10      416.74      408.74      3.31 o
  -2   2  10      366.68      352.17      2.92 o
  -1   2  10        0.41        0.36      0.27 o
   0   2  10      419.59      409.04      5.07 o
   1   2  10       82.95       67.24      2.02 o
   2   2  10       17.05       11.77      1.06 o
   3   2  10        8.02        9.05      3.01 o
   4   2  10        0.16       -0.10      0.55 o
   5   2  10        4.41        3.62      0.86 o
   6   2  10        1.68        0.88      0.76 o
 -11   3  10       30.92       29.93      1.54 o
 -10   3  10       73.73       68.82      1.93 o
  -9   3  10        4.64        4.97      0.59 o
  -8   3  10        0.82        0.26      0.37 o
  -7   3  10      382.40      368.18      3.99 o
  -6   3  10       11.18        9.03      0.61 o
  -5   3  10      150.60      139.42      1.84 o
  -4   3  10      368.67      345.82      3.14 o
  -3   3  10     1159.01     1076.25      7.34 o
  -2   3  10        9.84        8.15      0.55 o
  -1   3  10        5.90        6.89      0.51 o
   0   3  10      120.94      121.33      1.97 o
   1   3  10        2.08        3.31      0.67 o
   2   3  10        0.10        0.07      0.51 o
   3   3  10       68.46       61.95      2.13 o
   4   3  10        7.13        7.48      0.99 o
   5   3  10        0.80        1.35      0.75 o
   6   3  10       22.87       24.16      1.65 o
 -11   4  10       63.43       67.14      2.31 o
 -10   4  10      180.25      179.36      3.62 o
  -9   4  10      109.53      116.09      2.45 o
  -8   4  10      210.07      217.11      3.38 o
  -7   4  10        7.54        8.43      0.68 o
  -6   4  10        0.00        0.35      0.30 o
  -5   4  10        7.73        7.10      0.54 o
  -4   4  10       71.69       65.32      1.21 o
  -3   4  10       63.89       61.95      1.52 o
  -2   4  10        0.44        0.92      0.33 o
  -1   4  10       35.84       32.75      0.91 o
   0   4  10        0.59        0.61      0.31 o
   1   4  10        0.07       -0.13      0.32 o
   2   4  10        2.54        2.54      0.65 o
   3   4  10        3.27        2.97      0.72 o
   4   4  10       51.74       51.94      2.19 o
   5   4  10        3.30        3.20      0.87 o
   6   4  10        7.28        5.64      1.23 o
 -11   5  10       18.14       15.77      1.36 o
 -10   5  10        0.46        0.09      0.58 o
  -9   5  10       53.10       57.19      1.75 o
  -8   5  10      115.03      106.70      2.29 o
  -7   5  10       25.26       22.29      0.97 o
  -6   5  10      312.24      298.25      3.71 o
  -5   5  10      378.47      354.71      3.78 o
  -4   5  10       62.31       50.48      1.14 o
  -3   5  10       21.36       21.52      0.78 o
  -2   5  10      590.02      556.66      5.84 o
  -1   5  10        4.76        3.72      0.53 o
   0   5  10       53.37       47.73      1.60 o
   1   5  10       16.57       16.82      1.11 o
   2   5  10       82.17       81.68      3.04 o
   3   5  10       29.90       25.79      1.85 o
   4   5  10       11.00       11.34      1.46 o
   5   5  10       84.74       88.40      9.67 o
   6   5  10       17.53       19.89      2.18 o
 -10   6  10       29.10       32.37      1.60 o
  -9   6  10      147.56      145.68      3.20 o
  -8   6  10        0.94        1.07      0.50 o
  -7   6  10        8.10        6.73      0.65 o
  -6   6  10       55.76       60.82      1.46 o
  -5   6  10       56.71       47.34      1.18 o
  -4   6  10        7.52        6.55      0.53 o
  -3   6  10      100.08      102.30      1.97 o
  -2   6  10        6.46        7.89      0.53 o
  -1   6  10       10.88       13.07      1.04 o
   0   6  10        3.20        2.43      0.62 o
   1   6  10       18.53       20.25      1.21 o
   2   6  10      213.75      217.30      4.33 o
   3   6  10        0.36        0.67      0.78 o
   4   6  10       30.03       32.59      2.21 o
   5   6  10        0.01       -0.69      0.76 o
 -10   7  10       78.10       76.07      2.41 o
  -9   7  10      197.79      195.32      3.84 o
  -8   7  10        0.64        0.42      0.44 o
  -7   7  10        1.41        0.83      0.41 o
  -6   7  10       25.46       31.38      1.10 o
  -5   7  10       72.63       68.78      1.53 o
  -4   7  10      166.87      153.62      2.59 o
  -3   7  10        0.16        0.10      0.30 o
  -2   7  10       80.22       68.35      1.45 o
  -1   7  10      132.53      138.99      2.93 o
   0   7  10      129.99      123.09      2.77 o
   1   7  10       17.44       16.11      1.20 o
   2   7  10        7.33        5.42      0.83 o
   3   7  10      232.61      246.84      6.28 o
   4   7  10       57.65       54.87      2.88 o
  -9   8  10       99.20      100.54      2.71 o
  -8   8  10      104.87      115.88      2.55 o
  -7   8  10       98.99      106.53      2.31 o
  -6   8  10       26.83       26.90      1.41 o
  -5   8  10      103.15      105.50      2.82 o
  -4   8  10       28.13       28.28      1.13 o
  -3   8  10       43.90       37.18      1.52 o
  -2   8  10        5.53        7.03      0.87 o
  -1   8  10       27.45       32.01      1.73 o
   0   8  10       89.78       95.51      2.98 o
   1   8  10       36.17       37.69      1.62 o
   2   8  10       71.60       77.67      2.32 o
   3   8  10        0.24        2.82      3.48 o
   4   8  10      119.68      115.03      8.42 o
  -8   9  10        2.05        2.62      0.62 o
  -7   9  10      586.58      589.36      6.90 o
  -6   9  10       50.35       56.75      1.66 o
  -5   9  10        7.99        8.03      0.79 o
  -4   9  10      123.27      130.63      3.50 o
  -3   9  10       43.13       49.03      2.36 o
  -2   9  10       21.68       20.76      1.35 o
  -1   9  10       51.98       54.21      2.23 o
   0   9  10       15.94       16.57      1.31 o
   1   9  10      113.36      123.44      2.97 o
   2   9  10       10.35        9.39      1.24 o
   3   9  10       41.28       40.55      2.44 o
  -7  10  10      221.60      220.78      3.66 o
  -6  10  10       10.83       13.55      1.17 o
  -5  10  10        0.13        1.11      0.66 o
  -4  10  10        0.28        1.17      0.81 o
  -3  10  10        1.12        1.51      0.61 o
  -2  10  10        1.45        1.49      0.65 o
  -1  10  10       67.43       75.10      2.30 o
   0  10  10        5.23        6.70      0.91 o
   1  10  10       77.90       90.80      2.59 o
   2  10  10       22.16       26.03      1.56 o
  -5  11  10        2.80        1.32      0.66 o
  -4  11  10        1.92        2.19      0.79 o
  -3  11  10       28.27       28.50      2.71 o
  -2  11  10        8.39        7.65      1.82 o
  -1  11  10       23.87       22.74      2.93 o
   0  11  10       25.03       26.77      2.41 o
 -11   1  11        6.33        7.78      1.03 o
 -10   1  11      194.74      195.16      3.14 o
  -9   1  11       83.54       86.52      1.90 o
  -8   1  11       38.58       39.58      1.15 o
  -7   1  11       31.19       32.69      1.14 o
  -6   1  11        0.28        1.12      0.31 o
  -5   1  11        9.31       10.14      0.68 o
  -4   1  11       44.88       39.59      0.95 o
  -3   1  11       24.26       22.03      1.46 o
  -2   1  11       70.79       82.46      1.44 o
  -1   1  11       66.61       57.03      1.45 o
   0   1  11       51.65       49.94      1.36 o
   1   1  11        7.79        7.47      0.85 o
   2   1  11        5.90        5.71      1.38 o
   3   1  11       13.13       14.45      1.14 o
   4   1  11        7.34        7.79      1.01 o
   5   1  11       15.42       13.18      1.32 o
 -11   2  11       24.23       27.09      1.86 o
 -10   2  11       67.72       64.73      1.73 o
  -9   2  11        0.09        0.52      0.74 o
  -8   2  11       16.43       15.89      1.23 o
  -7   2  11       38.79       36.87      1.14 o
  -6   2  11        4.74        5.41      0.65 o
  -5   2  11       35.12       33.61      1.02 o
  -4   2  11      217.37      195.44      2.27 o
  -3   2  11       75.08       81.15      1.29 o
  -2   2  11        0.47        0.81      0.42 o
  -1   2  11       87.17       82.49      1.49 o
   0   2  11       67.87       67.63      1.77 o
   1   2  11        6.68        6.89      0.85 o
   2   2  11       29.70       32.41      1.52 o
   3   2  11       13.96       13.86      1.25 o
   4   2  11        0.00        0.56      0.58 o
   5   2  11        2.11        2.44      0.82 o
 -11   3  11      292.80      296.99      5.99 o
 -10   3  11       30.81       29.61      1.35 o
  -9   3  11       10.39       10.56      0.90 o
  -8   3  11        0.12        0.39      0.38 o
  -7   3  11       84.08       83.85      2.16 o
  -6   3  11       22.71       29.22      1.19 o
  -5   3  11        6.68        6.78      0.56 o
  -4   3  11      148.96      151.28      1.85 o
  -3   3  11        8.04        6.10      0.45 o
  -2   3  11       44.52       41.11      1.08 o
  -1   3  11      136.05      138.75      2.05 o
   0   3  11        2.44        1.84      0.45 o
   1   3  11       10.85       13.00      1.16 o
   2   3  11       87.47       82.75      2.49 o
   3   3  11       99.95       95.87      3.22 o
   4   3  11      173.69      175.48      4.68 o
   5   3  11       12.26       12.30      1.37 o
 -10   4  11       42.17       41.01      1.72 o
  -9   4  11        7.76        6.88      0.87 o
  -8   4  11      132.91      138.87      2.64 o
  -7   4  11       43.87       42.75      1.52 o
  -6   4  11      272.05      256.11      3.11 o
  -5   4  11        1.29        1.21      0.32 o
  -4   4  11       19.90       19.01      0.72 o
  -3   4  11       71.25       65.90      1.29 o
  -2   4  11        5.60        5.01      0.66 o
  -1   4  11       89.21       94.92      2.00 o
   0   4  11        0.41       -0.10      0.32 o
   1   4  11        4.15        2.33      1.23 o
   2   4  11        0.03        0.20      0.50 o
   3   4  11        9.62       10.45      1.19 o
   4   4  11        0.02        0.22      0.60 o
   5   4  11        1.22        2.96      0.85 o
 -10   5  11       43.01       46.63      1.88 o
  -9   5  11        1.02        2.06      0.58 o
  -8   5  11       52.21       51.67      1.62 o
  -7   5  11      241.72      243.33      3.32 o
  -6   5  11      148.91      149.13      2.38 o
  -5   5  11        5.75        6.78      0.57 o
  -4   5  11       51.74       51.71      1.29 o
  -3   5  11      250.33      232.90      2.96 o
  -2   5  11      185.62      174.71      2.75 o
  -1   5  11       27.95       28.79      1.17 o
   0   5  11       84.47       80.32      1.91 o
   1   5  11      196.59      197.47      4.33 o
   2   5  11      111.26      106.71      3.65 o
   3   5  11        0.01       -0.18      0.64 o
   4   5  11        5.22        4.12      1.30 o
 -10   6  11        2.97        2.30      0.84 o
  -9   6  11        5.70        7.16      1.00 o
  -8   6  11      111.28      111.69      2.42 o
  -7   6  11        9.42        9.66      0.79 o
  -6   6  11      156.85      149.55      2.43 o
  -5   6  11        2.41        2.14      0.43 o
  -4   6  11       22.14       22.08      0.97 o
  -3   6  11       41.10       37.66      1.07 o
  -2   6  11       23.07       23.16      1.10 o
  -1   6  11       19.39       12.16      1.19 o
   0   6  11        3.06        1.24      0.52 o
   1   6  11       69.62       74.73      2.41 o
   2   6  11        0.17       -0.19      0.71 o
   3   6  11        6.52        4.90      1.67 o
   4   6  11       33.76       29.68      2.13 o
  -9   7  11      198.65      195.58      3.89 o
  -8   7  11       28.23       25.53      1.30 o
  -7   7  11       46.40       47.99      1.42 o
  -6   7  11        0.85        0.56      0.38 o
  -5   7  11       86.96       92.51      2.29 o
  -4   7  11       12.34       12.56      0.83 o
  -3   7  11        7.89        7.27      0.62 o
  -2   7  11        0.00        0.43      0.45 o
  -1   7  11       81.51       79.45      2.02 o
   0   7  11       10.75       10.14      1.02 o
   1   7  11        2.52        2.61      0.81 o
   2   7  11        2.77        1.95      0.82 o
   3   7  11       11.81       16.45      3.07 o
  -8   8  11       52.63       56.22      1.82 o
  -7   8  11       32.26       31.82      1.33 o
  -6   8  11       36.46       34.80      1.31 o
  -5   8  11      178.51      181.58      3.28 o
  -4   8  11       65.70       62.80      1.65 o
  -3   8  11        0.03        0.14      0.35 o
  -2   8  11       15.30       16.51      1.16 o
  -1   8  11       16.80       17.20      1.16 o
   0   8  11       11.65       11.89      1.15 o
   1   8  11       16.08       13.70      1.24 o
   2   8  11       38.12       40.65      2.25 o
  -7   9  11        1.79        2.31      0.80 o
  -6   9  11       79.30       74.89      2.20 o
  -5   9  11       15.63       19.05      1.17 o
  -4   9  11        2.93        1.83      0.48 o
  -3   9  11        8.26        9.95      0.81 o
  -2   9  11        0.10        0.14      0.35 o
  -1   9  11        3.07        1.88      0.78 o
   0   9  11       26.13       30.62      1.56 o
   1   9  11        9.52       15.11      1.30 o
  -5  10  11       30.72       33.89      2.42 o
  -4  10  11       49.95       48.98      1.57 o
  -3  10  11       89.01       92.28      2.87 o
  -2  10  11        2.15        2.22      0.67 o
  -1  10  11       18.29       16.78      1.63 o
 -10   0  12       13.63       19.28      1.92 o
  -9   0  12      312.35      307.54      8.26 o
  -8   0  12        2.35        1.90      0.58 o
  -7   0  12       11.80        7.33      1.12 o
  -6   0  12       42.31       38.75      1.61 o
  -5   0  12        0.00        0.30      0.55 o
  -4   0  12      155.70      161.24      2.94 o
  -3   0  12      663.17      660.41      7.85 o
  -2   0  12      199.39      194.04      4.77 o
  -1   0  12        0.12        0.85      0.49 o
   0   0  12       73.03       82.59      3.35 o
   1   0  12       23.62       26.70      3.51 o
   2   0  12        0.33        0.09      1.38 o
   3   0  12      129.35      119.81      6.53 o
   4   0  12      114.77      119.08      6.40 o
 -10   1  12       44.30       48.53      1.71 o
  -9   1  12       78.70       77.75      2.70 o
  -8   1  12       36.30       37.41      1.22 o
  -7   1  12       16.10       14.37      1.04 o
  -6   1  12        0.57        0.97      0.51 o
  -5   1  12       22.36       25.03      0.89 o
  -4   1  12       51.72       56.20      1.15 o
  -3   1  12       17.27       16.75      0.89 o
  -2   1  12       29.26       30.98      1.02 o
  -1   1  12       32.30       34.77      1.43 o
   0   1  12      300.73      315.76      4.29 o
   1   1  12       21.55       24.70      1.26 o
   2   1  12      109.60      113.36      2.79 o
   3   1  12       63.41       66.08      2.16 o
   4   1  12        4.52        5.78      0.94 o
 -10   2  12       41.15       42.49      1.44 o
  -9   2  12       13.61       13.15      1.62 o
  -8   2  12        6.83        7.71      0.76 o
  -7   2  12       30.00       30.10      2.02 o
  -6   2  12        4.74        3.80      0.62 o
  -5   2  12      113.81      110.03      1.89 o
  -4   2  12       44.47       42.69      1.58 o
  -3   2  12       11.45        9.82      0.62 o
  -2   2  12       77.38       80.89      1.65 o
  -1   2  12      215.96      214.75      3.66 o
   0   2  12      107.82      113.27      2.28 o
   1   2  12        0.53        1.73      0.76 o
   2   2  12      124.26      131.03      5.02 o
   3   2  12       33.31       38.36      1.77 o
   4   2  12       17.05       17.19      1.49 o
 -10   3  12        1.38        2.18      0.61 o
  -9   3  12        0.06        0.18      0.53 o
  -8   3  12        0.00        1.33      0.54 o
  -7   3  12       39.28       41.71      1.73 o
  -6   3  12       29.42       28.95      1.83 o
  -5   3  12      118.02      121.59      1.91 o
  -4   3  12       12.32       15.64      0.82 o
  -3   3  12        3.14        3.64      0.50 o
  -2   3  12       26.16       25.78      1.48 o
  -1   3  12      192.41      195.01      3.17 o
   0   3  12        4.07        5.37      0.62 o
   1   3  12        1.13        1.74      0.87 o
   2   3  12       60.87       61.82      2.68 o
   3   3  12        9.15       10.08      1.18 o
   4   3  12        2.70        4.19      0.94 o
 -10   4  12       78.60       81.41      2.19 o
  -9   4  12      156.47      155.26      2.97 o
  -8   4  12       21.65       22.73      1.11 o
  -7   4  12       33.68       35.13      2.02 o
  -6   4  12       35.16       40.56      2.03 o
  -5   4  12       63.55       63.10      2.32 o
  -4   4  12        5.00        4.60      0.56 o
  -3   4  12       24.29       23.68      1.10 o
  -2   4  12       22.51       25.19      1.11 o
  -1   4  12        8.89        9.28      0.79 o
   0   4  12        3.57        2.25      0.68 o
   1   4  12       30.43       27.77      1.57 o
   2   4  12        3.06        2.74      0.87 o
   3   4  12       41.44       41.79      2.22 o
  -9   5  12        3.70        2.97      0.63 o
  -8   5  12       49.62       49.39      1.62 o
  -7   5  12       42.68       39.10      1.39 o
  -6   5  12        8.34       11.00      0.79 o
  -5   5  12       65.01       62.22      1.59 o
  -4   5  12        0.18       -0.10      0.32 o
  -3   5  12       37.89       39.32      1.41 o
  -2   5  12       10.36       10.29      0.87 o
  -1   5  12       84.81       84.64      2.26 o
   0   5  12       66.29       70.09      2.48 o
   1   5  12       23.07       21.70      1.58 o
   2   5  12        9.72        8.07      1.61 o
   3   5  12        8.64        7.08      1.92 o
  -9   6  12        2.06        1.71      0.60 o
  -8   6  12       92.51      101.45      2.35 o
  -7   6  12        3.55        3.38      0.56 o
  -6   6  12       84.17       84.47      1.81 o
  -5   6  12       30.17       33.35      1.21 o
  -4   6  12       56.98       62.12      1.89 o
  -3   6  12        7.52        6.41      0.78 o
  -2   6  12        0.71        0.55      0.47 o
  -1   6  12        4.38        5.39      0.73 o
   0   6  12        3.67        3.79      0.66 o
   1   6  12        9.80        9.29      1.47 o
   2   6  12       50.68       48.09      2.21 o
  -8   7  12       64.60       59.73      1.83 o
  -7   7  12        0.44        0.61      0.43 o
  -6   7  12        7.38        7.64      0.78 o
  -5   7  12        1.33        2.32      0.50 o
  -4   7  12       24.73       25.63      1.15 o
  -3   7  12        3.73        4.74      0.70 o
  -2   7  12       14.23       13.47      1.05 o
  -1   7  12       27.20       26.26      1.31 o
   0   7  12       56.56       58.56      1.82 o
   1   7  12       66.84       65.12      3.55 o
   2   7  12       10.99       10.85      2.17 o
  -7   8  12       69.65       76.55      2.07 o
  -6   8  12      155.75      171.98      3.30 o
  -5   8  12        3.66        4.01      0.62 o
  -4   8  12       55.29       58.94      1.61 o
  -3   8  12       41.51       42.46      1.74 o
  -2   8  12       48.22       53.73      1.77 o
  -1   8  12      140.44      138.55      2.88 o
   0   8  12       23.84       27.08      1.37 o
  -5   9  12       92.62      100.14      2.28 o
  -4   9  12      101.00      104.00      2.46 o
  -3   9  12        4.19        2.74      0.51 o
  -2   9  12       16.63       15.82      1.33 o
  -9   1  13        4.06        7.07      1.41 o
  -8   1  13      110.78      112.65      3.57 o
  -7   1  13       36.59       36.94      1.41 o
  -6   1  13        0.57        1.68      0.70 o
  -5   1  13        4.10        5.18      0.72 o
  -4   1  13        0.68        2.71      0.82 o
  -3   1  13       20.68       21.54      0.89 o
  -2   1  13        0.10        2.30      0.86 o
  -1   1  13       74.22       75.78      1.80 o
   0   1  13        3.49        3.67      0.56 o
   1   1  13       37.05       43.50      2.16 o
   2   1  13        3.84        4.03      0.74 o
   3   1  13       33.71       40.25      2.59 o
  -9   2  13       17.08       18.32      1.13 o
  -8   2  13       62.04       67.38      2.76 o
  -7   2  13        8.86        8.42      0.85 o
  -6   2  13       15.45       14.54      0.89 o
  -5   2  13        2.49        4.09      1.13 o
  -4   2  13        4.21        6.13      0.89 o
  -3   2  13        0.02       -0.36      0.44 o
  -2   2  13       58.75       59.71      1.88 o
  -1   2  13      125.52      133.69      2.82 o
   0   2  13       58.98       60.12      3.07 o
   1   2  13        9.61        7.75      1.39 o
   2   2  13       81.08       91.41      3.37 o
  -9   3  13       11.12       11.06      1.12 o
  -8   3  13       86.80       92.96      2.71 o
  -7   3  13       36.57       39.34      2.20 o
  -6   3  13        1.73        1.58      0.45 o
  -5   3  13        4.48        6.29      0.68 o
  -4   3  13       63.42       67.34      2.93 o
  -3   3  13       31.50       36.72      1.31 o
  -2   3  13      183.50      205.66      3.80 o
  -1   3  13       33.04       44.06      2.00 o
   0   3  13       50.17       58.43      1.69 o
   1   3  13       45.86       49.29      1.58 o
   2   3  13        1.25        2.91      0.95 o
  -8   4  13       47.76       50.63      1.62 o
  -7   4  13        3.12        4.11      0.67 o
  -6   4  13      208.19      219.05      3.36 o
  -5   4  13       32.14       31.63      1.35 o
  -4   4  13       25.10       24.51      1.16 o
  -3   4  13       19.76       22.63      1.60 o
  -2   4  13       75.35       75.64      1.90 o
  -1   4  13       12.02       14.22      1.79 o
   0   4  13        0.16        0.54      0.71 o
   1   4  13       78.65       87.99      2.78 o
   2   4  13        1.75        3.27      2.01 o
  -8   5  13       84.28       85.84      2.13 o
  -7   5  13        1.91        2.66      0.83 o
  -6   5  13        6.75        8.90      0.91 o
  -5   5  13       14.08       16.94      0.99 o
  -4   5  13       30.89       32.45      1.46 o
  -3   5  13       17.24       17.76      1.15 o
  -2   5  13       63.89       64.38      1.91 o
  -1   5  13       35.02       30.32      1.75 o
   0   5  13      218.39      227.85      5.63 o
   1   5  13        1.10        1.99      0.75 o
  -7   6  13      262.82      279.35      4.15 o
  -6   6  13       25.26       26.43      1.21 o
  -5   6  13       38.61       41.68      1.50 o
  -4   6  13      331.88      345.54      5.41 o
  -3   6  13       35.88       36.75      1.58 o
  -2   6  13        4.12        5.10      0.75 o
  -1   6  13       24.69       26.01      1.30 o
   0   6  13        0.07        0.28      0.65 o
  -6   7  13       11.49       13.15      1.22 o
  -5   7  13       59.46       64.04      1.86 o
  -4   7  13        0.54        0.43      0.60 o
  -3   7  13       64.75       69.11      2.35 o
  -2   7  13        1.40        0.66      0.52 o
  -1   7  13        0.07        0.78      0.47 o
  -8   0  14      158.92      162.21      3.89 o
  -7   0  14       55.55       65.97      3.26 o
  -6   0  14        8.59        7.94      1.94 o
  -5   0  14        2.31        4.34      1.37 o
  -4   0  14      193.43      205.09      4.81 o
  -3   0  14       71.69       81.91      2.73 o
  -2   0  14      338.85      356.70      8.26 o
  -1   0  14      137.18      137.82      4.71 o
   0   0  14      232.37      251.05      6.80 o
   1   0  14       77.50       86.98      4.04 o
  -8   1  14        1.00        0.24      0.54 o
  -7   1  14       67.51       71.69      1.68 o
  -6   1  14       48.96       53.49      1.40 o
  -5   1  14        0.38        0.81      0.43 o
  -4   1  14        3.13        5.22      1.07 o
  -3   1  14        2.62        4.59      1.53 o
  -2   1  14      139.80      150.11      2.75 o
  -1   1  14       55.69       66.68      1.72 o
   0   1  14       64.21       84.21      2.85 o
   1   1  14      280.52      316.51      5.69 o
  -8   2  14      151.68      155.75      4.30 o
  -7   2  14        4.15        5.80      0.99 o
  -6   2  14       25.11       25.04      1.45 o
  -5   2  14        1.43        1.16      0.53 o
  -4   2  14        8.13       10.77      1.12 o
  -3   2  14       12.36       18.15      1.82 o
  -2   2  14      123.96      136.33      2.66 o
  -1   2  14      107.56      120.90      2.81 o
   0   2  14      212.36      222.28      4.82 o
  -7   3  14        4.45        5.22      1.21 o
  -6   3  14       24.28       28.92      2.24 o
  -5   3  14       80.49       90.85      2.77 o
  -4   3  14      127.20      137.81      5.05 o
  -3   3  14        2.18        2.17      0.60 o
  -2   3  14       22.19       28.06      1.94 o
  -1   3  14        0.49        0.72      0.71 o
   0   3  14      105.98      101.45      3.76 o
  -7   4  14       10.97       13.06      0.96 o
  -6   4  14      286.71      310.17      5.86 o
  -5   4  14       19.42       25.36      1.94 o
  -4   4  14        8.82        9.27      1.34 o
  -3   4  14       20.71       19.50      1.30 o
  -2   4  14       36.22       41.37      2.73 o
  -1   4  14       78.07       91.52      2.87 o
  -6   5  14        4.61        4.17      0.80 o
  -5   5  14      143.04      151.43      2.67 o
  -4   5  14       10.21       11.86      1.25 o
  -3   5  14      129.93      140.14      2.85 o
  -2   5  14       59.43       67.11      2.58 o
  -5   1  15       30.53       37.56      1.34 o
  -4   1  15       52.51       65.28      5.17 o
  -3   1  15      189.65      223.48      3.61 o
  -4   2  15       27.20       34.22      2.56 o
 
